# Supplementary material for: Estimation of the distribution function of a finite population utilizing auxiliary information in the context of non-response within complex survey sampling
Source: PLoS One. 2025 May 22;20(5):e0322660. doi: 10.1371/journal.pone.0322660 (PMC12097595; doi:10.1371/journal.pone.0322660)
Supplement: S2 Files — This file contains datasets supporting the findings of this study. (XLSX) [file pone.0322660.s002.xlsx]

## Sheet: Population I
strata	region	location	BMI	height	Weight
1	S	1	20.4957	174.598	62.48
1	S	1	21.0223	152.297	48.76
1	S	1	24.9739	164.098	67.25
1	S	1	35.7287	162.598	94.46
1	S	1	27.9238	163.098	74.28
1	S	1	30.5021	147.098	66
1	S	1	23.0319	153.898	54.55
1	S	1	23.0352	160	58.97
1	S	1	25.6358	164	68.95
1	S	1	20.98	176.598	65.43
1	S	1	31.4655	156.199	76.77
1	S	1	20.1843	170.098	58.4
1	S	1	28.5431	151.797	65.77
1	S	1	20.4144	154.199	48.54
1	S	1	24.9466	171.098	73.03
1	S	1	23.9764	169.297	68.72
1	S	1	38.4401	151.398	88.11
1	S	1	25.9259	162	68.04
1	S	1	20.8645	171.797	61.58
1	S	1	18.1452	170.098	52.5
1	S	1	29.0979	153.297	68.38
1	S	1	38.6874	179.398	124.51
1	S	1	21.9265	173.797	66.23
1	S	1	34.2263	155.199	82.44
1	S	1	26.9027	178.398	85.62
1	S	1	23.0746	173	69.06
1	S	1	24.3359	140.398	47.97
1	S	1	27.9122	163	74.16
1	S	1	26.3206	159.297	66.79
1	S	1	32.591	152.797	76.09
1	S	1	25.7536	178.797	82.33
1	S	1	30.1088	164.898	81.87
1	S	1	21.0847	165.297	57.61
1	S	1	27.6745	154.699	66.23
1	S	1	22.4329	161.5	58.51
1	S	1	26.541	144.398	55.34
1	S	1	20.0087	171.5	58.85
1	S	1	25.5029	162.797	67.59
1	S	1	26.9458	154.199	64.07
1	S	1	24.4032	160.598	62.94
1	S	1	24.2417	169.199	69.4
1	S	1	24.1934	171.297	70.99
1	S	1	28.99	174	87.77
1	S	1	21.9341	149.098	48.76
1	S	1	28.5791	147.598	62.26
1	S	1	30.1124	172.699	89.81
1	S	1	20.3181	171.5	59.76
1	S	1	21.3851	192.797	79.49
1	S	1	35.7231	169.398	102.51
1	S	1	21.1615	176	65.55
1	S	1	22.2074	156.398	54.32
1	S	1	19.0397	171.699	56.13
1	S	1	26.5538	167.5	74.5
1	S	1	23.7545	185.398	81.65
1	S	1	28.2745	149.199	62.94
1	S	1	22.5469	160	57.72
1	S	1	34.7726	180.5	113.29
1	S	1	19.6124	172.398	58.29
1	S	1	30.1386	176.398	93.78
1	S	1	31.3795	158.598	78.93
1	S	1	20.8497	177	65.32
1	S	1	21.9425	200	87.77
1	S	1	20.2412	169.699	58.29
1	S	1	35.1299	160.699	90.72
1	S	1	28.2196	172.098	83.58
1	S	1	24.4218	169.398	70.08
1	S	1	21.5814	185.797	74.5
1	S	1	37.7407	152.699	88
1	S	1	30.775	171.797	90.83
1	S	1	21.0303	158	52.5
1	S	1	25.5307	158.699	64.3
1	S	1	25.2427	167.699	70.99
1	S	1	34.824	160.699	89.93
1	S	1	33.6147	156.5	82.33
1	S	1	27.6361	153.598	65.2
1	S	1	18.7124	167.5	52.5
1	S	1	23.0124	185.598	79.27
1	S	1	27.0289	187.398	94.92
1	S	1	26.087	176.297	81.08
1	S	1	30.4231	162.797	80.63
1	S	1	25.6747	155.297	61.92
1	S	1	29.435	167.699	82.78
1	S	1	25.419	179.598	81.99
1	S	1	25.1016	157.199	62.03
1	S	1	20.5571	167.898	57.95
1	S	1	26.411	169.098	75.52
1	S	1	26.8179	154.699	64.18
1	S	1	27.2402	161.297	70.87
1	S	1	36.4356	157	89.81
1	S	1	28.4235	156.898	69.97
1	S	1	28.8507	146.5	61.92
1	S	1	37.0459	149.898	83.24
1	S	1	25.4524	163.5	68.04
1	S	1	17.4321	176.898	54.55
1	S	1	31.6263	170	91.4
1	S	1	44.0195	176.699	137.44
1	S	1	18.3214	159.5	46.61
1	S	1	21.3243	156.398	52.16
1	S	1	18.9993	150.598	43.09
1	S	1	28.9371	144.797	60.67
1	S	1	29.984	167.297	83.92
1	S	1	26.1701	179.797	84.6
1	S	1	26.5007	163.797	71.1
1	S	1	28.1624	177	88.23
1	S	1	20.5673	165.699	56.47
1	S	1	24.7617	160	63.39
1	S	1	25.8025	175.398	79.38
1	S	1	31.1867	168.199	88.23
1	S	1	23.0345	179.297	74.05
1	S	1	27.4109	155.699	66.45
1	S	1	24.0583	172.598	71.67
1	S	1	43.1802	167.398	121
1	S	1	23.8824	164.797	64.86
1	S	1	22.1251	167.898	62.37
1	S	1	21.7848	167.5	61.12
1	S	1	26.4191	159	66.79
1	S	1	19.8479	162.297	52.28
1	S	1	24.9376	167.098	69.63
1	S	1	18.2637	178.297	58.06
1	S	1	16.0155	160.098	41.05
1	S	1	25.9244	176.598	80.85
1	S	1	29.606	152.098	68.49
1	S	1	35.5015	171.797	104.78
1	S	1	26.8171	178.797	85.73
1	S	1	45.5184	161.199	118.28
1	S	1	22.6815	154.098	53.86
1	S	1	18.9856	167.898	53.52
1	S	1	24.5678	175.199	75.41
1	S	1	26.611	164.5	72.01
1	S	1	24.8299	168	70.08
1	S	1	29.7059	151.598	68.27
1	S	1	26.0334	162.199	68.49
1	S	1	29.7084	157.398	73.6
1	S	1	24.6283	173	73.71
1	S	1	28.8156	178.098	91.4
1	S	1	25.5566	171	74.73
1	S	1	26.7509	180.898	87.54
1	S	1	25.8515	147.797	56.47
1	S	1	27.2058	161.797	71.22
1	S	1	20.7432	160.297	53.3
1	S	1	19.1567	165.199	52.28
1	S	1	27.0794	166	74.62
1	S	1	21.9771	166	60.56
1	S	1	21.9794	161.898	57.61
1	S	1	23.4344	147.898	51.26
1	S	1	23.6773	154.598	56.59
1	S	1	22.6497	180.398	73.71
1	S	1	26.9135	169.398	77.23
1	S	1	22.3876	171.699	66
1	S	1	25.5359	155	61.35
1	S	1	26.3536	169.797	75.98
1	S	1	29.0157	172	85.84
1	S	1	23.3365	180.297	75.86
1	S	1	24.4408	169.199	69.97
1	S	1	23.5006	174.5	71.56
1	S	1	24.9845	152.297	57.95
1	S	1	16.7725	179.398	53.98
1	S	1	26.2536	170.5	76.32
1	S	1	25.8542	172.699	77.11
1	S	1	21.4257	174.297	65.09
1	S	1	34.0473	161.797	89.13
1	S	1	28.4796	173.5	85.73
1	S	1	29.1798	161.598	76.2
1	S	1	22.1572	172	65.55
1	S	1	19.2254	158.699	48.42
1	S	1	28.7281	145.598	60.9
1	S	1	20.1014	151.898	46.38
1	S	1	23.8941	146.297	51.14
1	S	1	27.4941	149.098	61.12
1	S	1	28.8835	156.398	70.65
1	S	1	29.3813	138.5	56.36
1	S	1	26.4331	146.898	57.04
1	S	1	19.6313	167.898	55.34
1	S	1	32.7698	175.098	100.47
1	S	1	18.1044	162.199	47.63
1	S	1	20.5798	168.297	58.29
1	S	1	30.7532	172.5	91.51
1	S	1	25.2356	157.5	62.6
1	S	1	31.5161	141.699	63.28
1	S	1	18.753	158.598	47.17
1	S	1	23.0776	184.398	78.47
1	S	1	23.9597	162.797	63.5
1	S	1	22.4912	182	74.5
1	S	1	26.4588	153.398	62.26
1	S	1	24.0242	170.098	69.51
1	S	1	24.1295	180.598	78.7
1	S	1	20.4227	163.598	54.66
1	S	1	31.1703	158.098	77.91
1	S	1	22.8956	164.598	62.03
1	S	1	21.8507	177.199	68.61
1	S	1	26.7128	156.098	65.09
1	S	1	25.6478	186.898	89.59
1	S	1	23.0194	156	56.02
1	S	1	31.481	167.297	88.11
1	S	1	21.9419	181.297	72.12
1	S	1	25.9805	161.699	67.93
1	S	1	27.7172	151.098	63.28
1	S	1	22.4073	167.598	62.94
1	S	1	27.2217	175.098	83.46
1	S	1	22.5273	167.297	63.05
1	S	1	30.5983	177.699	96.62
1	S	1	25.1953	161.297	65.55
1	S	1	24.574	152.5	57.15
1	S	1	19.2662	154.199	45.81
1	S	1	27.5043	176.199	85.39
1	S	1	28.0676	156.598	68.83
1	S	1	32.4936	153.598	76.66
1	S	1	21.4209	185.5	73.71
1	S	1	28.4293	169.699	81.87
1	S	1	28.1893	170.898	82.33
1	S	1	24.3604	158.398	61.12
1	S	1	25.3919	166	69.97
1	S	1	21.8285	167.797	61.46
1	S	1	27.8941	175.199	85.62
1	S	1	21.191	167.297	59.31
2	S	34	26.3479	166.098	72.69
2	S	34	20.7268	167.699	58.29
2	S	34	21.225	156.598	52.05
2	S	34	21.0575	157.898	52.5
2	S	34	20.7892	158.398	52.16
2	S	34	23.2299	156.699	57.04
2	S	34	29.9209	182	99.11
2	S	34	33.7139	158.297	84.48
2	S	34	30.0755	152.898	70.31
2	S	34	28.4835	156.598	69.85
2	S	34	27.5175	181	90.15
2	S	34	18.566	164.5	50.24
2	S	34	20.3657	184	68.95
2	S	34	23.8541	166.199	65.89
2	S	34	21.4697	189.797	77.34
2	S	34	23.0514	179.098	73.94
2	S	34	26.3431	159.098	66.68
2	S	34	26.8732	168.898	76.66
2	S	34	35.9634	167.898	101.38
2	S	34	19.9965	184	67.7
2	S	34	25.7117	148.5	56.7
2	S	34	22.5004	168.297	63.73
2	S	34	29.8934	180.098	96.96
2	S	34	32.1709	155.5	77.79
2	S	34	27.7216	158.098	69.29
2	S	34	18.6403	175.098	57.15
2	S	34	24.3338	158.199	60.9
2	S	34	25.2691	170.398	73.37
2	S	34	31.0169	184.297	105.35
2	S	34	20.7371	173.898	62.71
2	S	34	24.929	165.898	68.61
2	S	34	20.2747	172.5	60.33
2	S	34	24.5696	174.797	75.07
2	S	34	24.7832	166.797	68.95
2	S	34	23.8891	172.797	71.33
2	S	34	23.6116	166.898	65.77
2	S	34	21.9875	154.699	52.62
2	S	34	26.6654	183.297	89.59
2	S	34	25.8132	166.5	71.56
2	S	34	23.686	180.699	77.34
2	S	34	21.532	168.797	61.35
2	S	34	26.6908	170.598	77.68
2	S	34	28.8995	156.598	70.87
2	S	34	21.0447	174.797	64.3
2	S	34	23.3127	157.5	57.83
2	S	34	26.7576	171.5	78.7
2	S	34	40.3527	155.098	97.07
2	S	34	19.1116	174.297	58.06
2	S	34	34.9568	161.398	91.06
2	S	34	26.835	159.898	68.61
2	S	34	24.5563	161.098	63.73
2	S	34	19.9458	156	48.54
2	S	34	21.5347	172.797	64.3
2	S	34	43.6361	171.898	128.94
2	S	34	24.0049	183.398	80.74
2	S	34	35.5376	174.199	107.84
2	S	34	18.2336	162.199	47.97
2	S	34	23.9673	188	84.71
2	S	34	25.8742	165.5	70.87
2	S	34	24.8672	171.5	73.14
2	S	34	38.7885	151.297	88.79
2	S	34	24.065	179.398	77.45
2	S	34	48.4445	155.5	117.14
2	S	34	23.6988	165	64.52
2	S	34	32.3902	181.797	107.05
2	S	34	30.8133	148.598	68.04
2	S	34	18.9662	160.898	49.1
2	S	34	30.4808	164.797	82.78
2	S	34	20.6725	176.199	64.18
2	S	34	26.8358	171.5	78.93
2	S	34	28.2473	154.297	67.25
2	S	34	27.9032	166	76.89
2	S	34	21.6223	158.5	54.32
2	S	34	24.8965	171.797	73.48
2	S	34	25.7622	149.098	57.27
2	S	34	19.1125	167.699	53.75
2	S	34	28.6735	176.199	89.02
2	S	34	21.2505	170.699	61.92
2	S	34	26.4394	176.098	81.99
2	S	34	26.9505	178	85.39
2	S	34	21.305	153.898	50.46
2	S	34	20.689	178.297	65.77
2	S	34	24.1327	159	61.01
2	S	34	22.1831	164.297	59.88
2	S	34	27.974	186.5	97.3
2	S	34	20.3049	169.098	58.06
2	S	34	30.0833	179	96.39
2	S	34	23.4037	179.098	75.07
2	S	34	24.9751	171.398	73.37
2	S	34	15.4727	181	50.69
2	S	34	29.3482	171.699	86.52
2	S	34	21.2768	154	50.46
2	S	34	25.9489	156.297	63.39
2	S	34	26.9989	163.699	72.35
2	S	34	25.5736	148.598	56.47
2	S	34	30.9613	149.598	69.29
2	S	34	26.0457	179.5	83.92
2	S	34	23.1583	186.199	80.29
2	S	34	25.5813	179.398	82.33
2	S	34	15.392	159.199	39.01
2	S	34	31.0247	158	77.45
2	S	34	21.5821	159.797	55.11
2	S	34	28.6398	173.699	86.41
2	S	34	25.3417	144.098	52.62
2	S	34	23.0916	163.898	62.03
2	S	34	26.1147	155.098	62.82
2	S	34	24.7939	180.199	80.51
2	S	34	20.8467	154	49.44
2	S	34	37.0215	167.598	103.99
2	S	34	25.4575	169.5	73.14
2	S	34	23.2143	182.797	77.57
2	S	34	24.5121	164.797	66.57
2	S	34	24.3246	189.098	86.98
2	S	34	24.1948	166.297	66.91
2	S	34	22.5821	171.398	66.34
2	S	34	35.2688	175.598	108.75
2	S	34	31.084	171.898	91.85
2	S	34	23.317	161	60.44
2	S	34	27.837	164.098	74.96
2	S	34	29.011	157.297	71.78
2	S	34	21.9513	173.699	66.23
2	S	34	20.7651	165.898	57.15
2	S	34	32.0286	150.297	72.35
2	S	34	22.233	163.797	59.65
2	S	34	21.3673	171	62.48
2	S	34	23.3034	163.598	62.37
2	S	34	18.9742	169.199	54.32
2	S	34	28.4136	160.199	72.92
2	S	34	27.8766	180.398	90.72
2	S	34	21.4857	178.398	68.38
2	S	34	23.4054	170.5	68.04
2	S	34	31.3765	157	77.34
2	S	34	20.0187	162.297	52.73
2	S	34	25.431	161.098	66
2	S	34	17.5568	172	51.94
2	S	34	24.7593	156.098	60.33
2	S	34	25.3809	166.297	70.19
2	S	34	28.1345	163.598	75.3
2	S	34	22.3419	177.398	70.31
2	S	34	31.7744	163.5	84.94
2	S	34	42.5982	145.297	89.93
2	S	34	21.16	168.699	60.22
2	S	34	21.8737	178.699	69.85
2	S	34	22.8609	162.598	60.44
2	S	34	19.7361	159.898	50.46
2	S	34	41.054	177.297	129.05
2	S	34	28.3461	183.098	95.03
2	S	34	22.0253	176.199	68.38
2	S	34	24.5642	176	76.09
2	S	34	21.3554	176.398	66.45
2	S	34	28.911	167	80.63
2	S	34	36.3262	176.598	113.29
2	S	34	21.3253	171.797	62.94
2	S	34	30.569	165.797	84.03
2	S	34	21.0336	172.199	62.37
2	S	34	28.3609	148.699	62.71
2	S	34	25.443	168.898	72.58
2	S	34	25.1539	172.098	74.5
2	S	34	27.9549	149.5	62.48
2	S	34	20.2422	169.199	57.95
2	S	34	28.002	144.699	58.63
2	S	34	26.4164	185.898	91.29
2	S	34	28.0251	152.797	65.43
2	S	34	27.5347	159.797	70.31
2	S	34	21.988	167.5	61.69
1	W	38	21.5028	154.398	51.26
1	W	38	20.9251	146.5	44.91
1	W	38	29.6852	159.5	75.52
1	W	38	17.7627	171	51.94
1	W	38	21.5883	160.598	55.68
1	W	38	23.5502	159.297	59.76
1	W	38	24.7726	164.898	67.36
1	W	38	33.8089	177	105.92
1	W	38	20.0935	157.398	49.78
1	W	38	23.5263	151.797	54.21
1	W	38	20.8983	148.797	46.27
1	W	38	28.917	164.5	78.25
1	W	38	17.8963	152.5	41.62
1	W	38	25.1828	173.699	75.98
1	W	38	22.4723	172.398	66.79
1	W	38	24.6911	149.398	55.11
1	W	38	19.1747	167.598	53.86
1	W	38	19.875	153.5	46.83
1	W	38	16.9333	161.398	44.11
1	W	38	32.5604	164.398	88
1	W	38	25.8612	158.098	64.64
1	W	38	27.4656	165.699	75.41
1	W	38	28.6714	155.199	69.06
1	W	38	21.3954	158.5	53.75
1	W	38	22.6098	174.199	68.61
1	W	38	26.5517	167	74.05
1	W	38	17.9985	161.699	47.06
1	W	38	26.6333	158.098	66.57
1	W	38	26.8358	171.5	78.93
1	W	38	23.9099	173	71.56
1	W	38	20.8522	177.598	65.77
1	W	38	24.7005	167.898	69.63
1	W	38	30.3679	176.898	95.03
1	W	38	26.1888	155.297	63.16
1	W	38	22.5957	167.797	63.62
1	W	38	21.6766	162.699	57.38
1	W	38	23.7997	166.098	65.66
1	W	38	24.7477	164.699	67.13
1	W	38	21.1713	153	49.56
1	W	38	20.8087	159.699	53.07
1	W	38	27.2428	181	89.25
1	W	38	20.9991	175.598	64.75
1	W	38	23.6179	191.398	86.52
1	W	38	38.2109	156	92.99
1	W	38	24.8025	168.5	70.42
1	W	38	24.7013	155.098	59.42
1	W	38	22.0839	165.598	60.56
1	W	38	19.993	163.797	53.64
1	W	38	25.2982	159.699	64.52
1	W	38	19.0097	174.598	57.95
1	W	38	36.8434	179.598	118.84
1	W	38	21.4462	163.898	57.61
1	W	38	24.2352	161	62.82
1	W	38	27.4648	160	70.31
1	W	38	20.409	157.598	50.69
1	W	38	26.7679	157.297	66.23
1	W	38	21.2035	166.598	58.85
1	W	38	23.8555	168.598	67.81
1	W	38	23.7961	153.898	56.36
1	W	38	21.7282	164.098	58.51
1	W	38	22.6032	171.898	66.79
1	W	38	21.8226	171.199	63.96
1	W	38	20.5915	156.898	50.69
1	W	38	23.4278	186.297	81.31
1	W	38	22.261	175.699	68.72
1	W	38	23.8833	168.5	67.81
1	W	38	20.6656	166.297	57.15
1	W	38	24.09	157.199	59.53
1	W	38	28.2537	173.5	85.05
1	W	38	29.1806	158.199	73.03
1	W	38	18.9039	159.098	47.85
1	W	38	22.689	165.199	61.92
1	W	38	23.1985	154.297	55.23
1	W	38	23.3835	155.098	56.25
1	W	38	22.2318	180.398	72.35
1	W	38	26.3474	160.297	67.7
1	W	38	19.7885	166.199	54.66
1	W	38	22.6976	151.098	51.82
1	W	38	23.9345	176.297	74.39
1	W	38	24.7586	175.699	76.43
1	W	38	29.9808	151.398	68.72
1	W	38	36.9157	173.598	111.25
1	W	38	23.8643	150.398	53.98
1	W	38	26.915	158.199	67.36
1	W	38	21.58	160.297	55.45
1	W	38	23.1286	170.797	67.47
1	W	38	27.0769	185.199	92.87
1	W	38	30.8149	160.5	79.38
1	W	38	26.1529	152.598	60.9
1	W	38	21.7898	156.898	53.64
1	W	38	23.1756	157.5	57.49
1	W	38	22.7331	155.699	55.11
1	W	38	27.6716	170.699	80.63
1	W	38	26.9019	159.699	68.61
1	W	38	22.4386	165.5	61.46
1	W	38	18.7228	162.5	49.44
1	W	38	24.1314	161.5	62.94
1	W	38	17.7637	188.398	63.05
1	W	38	27.8582	171.199	81.65
1	W	38	22.1914	160	56.81
1	W	38	18.3179	162.398	48.31
1	W	38	26.3668	177.797	83.35
1	W	38	20.1649	174.098	61.12
1	W	38	22.8143	177.797	72.12
1	W	38	23.0983	173.199	69.29
1	W	38	18.5515	155	44.57
1	W	38	23.1757	163.297	61.8
1	W	38	22.5763	164.699	61.24
1	W	38	25.6033	178.699	81.76
1	W	38	24.8388	171.598	73.14
1	W	38	30.3475	172.898	90.72
1	W	38	22.9273	158.199	57.38
1	W	38	25.1271	166.598	69.74
1	W	38	31.5217	172.797	94.12
1	W	38	24.5502	174.598	74.84
1	W	38	22.301	159.297	56.59
1	W	38	30.7797	177.797	97.3
1	W	38	28.7055	173.5	86.41
2	W	2	25.6397	175.699	79.15
2	W	2	21.6309	157.297	53.52
2	W	2	28.4791	161.5	74.28
2	W	2	20.9775	181.297	68.95
2	W	2	19.3789	171.398	56.93
2	W	2	19.5804	160.898	50.69
2	W	2	31.5575	172.699	94.12
2	W	2	25.0346	170	72.35
2	W	2	21.7963	156.699	53.52
2	W	2	29.9658	182.797	100.13
2	W	2	23.2018	184.699	79.15
2	W	2	30.2999	153.797	71.67
2	W	2	20.8564	160.699	53.86
2	W	2	23.5231	160.598	60.67
2	W	2	25.5323	177.199	80.17
2	W	2	23.408	161.297	60.9
2	W	2	38.1778	164.5	103.31
2	W	2	32.3067	150	72.69
2	W	2	29.2539	170.398	84.94
2	W	2	29.0739	158	72.58
2	W	2	23.251	166.297	64.3
2	W	2	23.739	156.699	58.29
2	W	2	24.6316	169.898	71.1
2	W	2	25.8167	170.398	74.96
2	W	2	23.7073	172.898	70.87
2	W	2	20.8282	157.398	51.6
2	W	2	32.285	159.797	82.44
2	W	2	24.6866	166.297	68.27
2	W	2	24.6806	169.598	70.99
2	W	2	27.382	187.398	96.16
2	W	2	26.2341	164.5	70.99
2	W	2	25.1444	169.898	72.58
2	W	2	25.4055	157.398	62.94
2	W	2	22.997	167.797	64.75
2	W	2	21.1613	172.297	62.82
2	W	2	22.2765	177.797	70.42
2	W	2	26.9174	167	75.07
2	W	2	28.6831	174.699	87.54
2	W	2	29.1914	160	74.73
2	W	2	19.352	183.398	65.09
2	W	2	25.843	151.199	59.08
2	W	2	21.0223	167.797	59.19
2	W	2	33.5642	155.098	80.74
2	W	2	17.6459	167.199	49.33
2	W	2	22.2725	168.398	63.16
2	W	2	26.6529	174.297	80.97
2	W	2	26.3874	162.699	69.85
2	W	2	27.1463	151.297	62.14
2	W	2	23.2395	165.898	63.96
2	W	2	34.5494	143	70.65
2	W	2	19.9834	156.398	48.88
2	W	2	18.4007	164.297	49.67
2	W	2	22.444	170.297	65.09
2	W	2	24.255	174.598	73.94
2	W	2	16.7888	165.797	46.15
2	W	2	19.0415	169.598	54.77
2	W	2	24.929	165.898	68.61
2	W	2	20.4378	169.199	58.51
2	W	2	20.9726	167.199	58.63
2	W	2	26.6721	180.699	87.09
2	W	2	26.4968	167.297	74.16
2	W	2	26.4412	155.797	64.18
2	W	2	43.7921	163.398	116.92
2	W	2	28.1479	143.199	57.72
2	W	2	25.7368	163	68.38
2	W	2	25.8319	160.797	66.79
2	W	2	18.9296	176.5	58.97
1	S	3	20.3575	173.598	61.35
1	S	3	20.5614	168.199	58.17
1	S	3	22.0138	172.098	65.2
1	S	3	31.3748	163.098	83.46
1	S	3	21.8716	177.398	68.83
1	S	3	21.7808	159.398	55.34
1	S	3	28.8331	181	94.46
1	S	3	21.8398	160	55.91
1	S	3	25.1138	156.297	61.35
1	S	3	24.3929	165.199	66.57
1	S	3	18.9554	158.699	47.74
1	S	3	43.8446	149.398	97.86
1	S	3	28.6735	176.199	89.02
1	S	3	23.3666	177.199	73.37
1	S	3	32.3841	167.898	91.29
1	S	3	19.7759	156.297	48.31
1	S	3	26.9993	167.5	75.75
1	S	3	25.7106	156.598	63.05
1	S	3	29.9954	157.598	74.5
1	S	3	23.4357	157.398	58.06
1	S	3	25.2059	153.098	59.08
1	S	3	27.3012	153.598	64.41
1	S	3	27.4246	182.898	91.74
1	S	3	30.7045	181.098	100.7
1	S	3	29.4219	170.699	85.73
1	S	3	21.2866	161.398	55.45
1	S	3	37.3268	162.297	98.32
1	S	3	22.6861	182.598	75.64
1	S	3	24.0754	162.699	63.73
1	S	3	27.8212	170.598	80.97
1	S	3	34.9915	164.797	95.03
1	S	3	27.1502	162.598	71.78
1	S	3	26.2823	171.797	77.57
1	S	3	28.2041	170.5	81.99
1	S	3	27.073	173.898	81.87
1	S	3	26.9041	167.297	75.3
1	S	3	23.6199	166.297	65.32
1	S	3	29.7963	175.898	92.19
1	S	3	21.2678	162.297	56.02
1	S	3	24.4075	186.297	84.71
1	S	3	21.4001	188.699	76.2
1	S	3	22.2726	184.699	75.98
1	S	3	31.6458	156.098	77.11
1	S	3	25.273	160.199	64.86
1	S	3	21.2939	168	60.1
1	S	3	36.465	162.297	96.05
1	S	3	20.5078	160	52.5
1	S	3	25.4362	175.898	78.7
1	S	3	33.2233	154.797	79.61
1	S	3	22.7604	171.598	67.02
1	S	3	25.9331	159.398	65.89
1	S	3	25.2753	156.797	62.14
1	S	3	20.1002	169.297	57.61
1	S	3	24.0054	179.098	77
1	S	3	23.5819	180.699	77
1	S	3	22.005	184	74.5
1	S	3	22.6695	164.199	61.12
1	S	3	21.6019	175.098	66.23
1	S	3	27.1415	183.398	91.29
1	S	3	21.2582	162	55.79
1	S	3	32.4047	163.297	86.41
1	S	3	19.8856	183.898	67.25
1	S	3	19.8511	159.797	50.69
1	S	3	17.264	164.699	46.83
1	S	3	25.9863	154.5	62.03
1	S	3	27.9514	173.5	84.14
1	S	3	25.7428	156.5	63.05
1	S	3	23.8136	167.898	67.13
1	S	3	34.1129	167.598	95.82
1	S	3	18.2108	165.898	50.12
1	S	3	27.0541	182.199	89.81
1	S	3	16.005	165.598	43.89
1	S	3	22.2165	177.898	70.31
1	S	3	24.2861	164	65.32
1	S	3	18.1357	160.898	46.95
1	S	3	26.7898	184.598	91.29
1	S	3	27.8268	166.098	76.77
1	S	3	31.8088	154.898	76.32
1	S	3	25.13	185.797	86.75
1	S	3	23.4844	150	52.84
1	S	3	30.6772	166.398	84.94
1	S	3	31.6028	180.699	103.19
1	S	3	20.5514	151.5	47.17
1	S	3	30.8487	177.598	97.3
1	S	3	21.2544	157	52.39
1	S	3	22.1296	171.199	64.86
1	S	3	25.7742	169.5	74.05
1	S	3	27.2422	160	69.74
1	S	3	24.8384	164.398	67.13
1	S	3	20.8119	169.297	59.65
1	S	3	23.4562	186.699	81.76
1	S	3	28.1622	166.199	77.79
1	S	3	22.5088	154.199	53.52
1	S	3	28.0525	162.098	73.71
1	S	3	22.7309	167.297	63.62
1	S	3	24.0232	175.699	74.16
1	S	3	27.527	167	76.77
1	S	3	26.3435	167.398	73.82
1	S	3	17.7804	156.898	43.77
1	S	3	23.9276	150.199	53.98
1	S	3	24.2996	171.199	71.22
1	S	3	35.5795	171.797	105.01
1	S	3	22.7839	178.199	72.35
1	S	3	24.3077	163.5	64.98
1	S	3	29.5826	172.699	88.23
1	S	3	29.4754	172	87.2
1	S	3	30.1346	174.699	91.97
1	S	3	26.1095	156.098	63.62
1	S	3	19.4378	156.898	47.85
1	S	3	37.3222	170.699	108.75
1	S	3	18.1705	164.199	48.99
1	S	3	24.1823	156	58.85
1	S	3	39.5203	146.699	85.05
1	S	3	31.5362	162.797	83.58
1	S	3	26.3985	174.398	80.29
1	S	3	32.6508	163	86.75
1	S	3	24.9558	170.797	72.8
1	S	3	28.285	164.5	76.54
1	S	3	24.1493	184	81.76
1	S	3	21.6482	170.199	62.71
1	S	3	33.2198	161.598	86.75
1	S	3	31.357	183.199	105.24
1	S	3	24.1346	183.797	81.53
1	S	3	22.7509	173.797	68.72
1	S	3	33.0332	165.199	90.15
1	S	3	22.3929	149.098	49.78
1	S	3	30.4281	178.398	96.84
1	S	3	14.9144	161.5	38.9
1	S	3	20.3513	162	53.41
1	S	3	20.1951	171.199	59.19
1	S	3	17.6923	157.898	44.11
1	S	3	40.2288	192.898	149.69
1	S	3	20.1876	174	61.12
1	S	3	26.3146	162	69.06
1	S	3	21.1419	170.5	61.46
1	S	3	26.2578	171.5	77.23
1	S	3	20.3531	158.699	51.26
1	S	3	27.2711	176.598	85.05
1	S	3	31.9832	164.797	86.86
1	S	3	23.6424	179.398	76.09
1	S	3	25.9044	176.797	80.97
1	S	3	20.9728	182.797	70.08
1	S	3	18.8756	187.797	66.57
1	S	3	19.0978	177.898	60.44
1	S	3	12.3856	157.797	30.84
1	S	3	22.2835	174.598	67.93
1	S	3	25.9622	176.098	80.51
1	S	3	31.2516	154.398	74.5
1	S	3	28.2788	168.5	80.29
1	S	3	26.0774	181.199	85.62
1	S	3	18.665	165.898	51.37
1	S	3	25.4297	157.598	63.16
1	S	3	25.6824	174.797	78.47
1	S	3	32.838	162	86.18
1	S	3	24.9527	172	73.82
1	S	3	45.8777	160.797	118.62
1	S	3	32.7327	164.699	88.79
1	S	3	18.4695	168.598	52.5
1	S	3	24.9264	174.199	75.64
1	S	3	23.3953	149	51.94
1	S	3	21.3879	174.598	65.2
1	S	3	24.6265	183.098	82.56
1	S	3	22.5616	157.898	56.25
1	S	3	23.7092	165.398	64.86
1	S	3	32.6601	182.098	108.3
1	S	3	23.4193	168.598	66.57
1	S	3	25.431	161.098	66
1	S	3	19.5443	178.797	62.48
1	S	3	23.4326	168.398	66.45
1	S	3	33.3618	162.199	87.77
1	S	3	21.7978	171.898	64.41
1	S	3	30.1087	183.398	101.27
1	S	3	24.7723	178.5	78.93
1	S	3	29.7832	179.797	96.28
1	S	3	37.4808	166.199	103.53
1	S	3	22.0928	171.5	64.98
1	S	3	55.4355	158.297	138.91
1	S	3	30.5444	166.199	84.37
1	S	3	21.9464	189.5	78.81
1	S	3	21.5966	157.098	53.3
1	S	3	31.2199	162.5	82.44
1	S	3	24.6815	159.398	62.71
1	S	3	21.3788	159.898	54.66
1	S	3	20.4781	165.898	56.36
1	S	3	31.361	167.398	87.88
1	S	3	22.7931	163.297	60.78
1	S	3	20.4349	175.5	62.94
1	S	3	25.2444	174	76.43
1	S	3	25.5461	175.898	79.04
1	S	3	20.6231	169.098	58.97
1	S	3	21.9719	169.398	63.05
1	S	3	18.879	155.398	45.59
1	S	3	31.5614	176.598	98.43
1	S	3	26.9384	162.598	71.22
1	S	3	23.216	187.398	81.53
1	S	3	18.7322	183.797	63.28
1	S	3	25.3897	171.297	74.5
1	S	3	30.0335	172.598	89.47
1	S	3	29.5796	163	78.59
2	S	18	32.5863	174.398	99.11
2	S	18	20.6541	159.098	52.28
2	S	18	23.6133	144.199	49.1
2	S	18	31.4385	156.5	77
2	S	18	27.686	154	65.66
2	S	18	21.7922	165.598	59.76
2	S	18	26.2806	176.5	81.87
2	S	18	27.6269	168.297	78.25
2	S	18	20.6768	157.098	51.03
2	S	18	25.6009	170.199	74.16
2	S	18	21.1353	173.797	63.84
2	S	18	27.4659	194.898	104.33
2	S	18	29.9733	153.398	70.53
2	S	18	25.149	188.5	89.36
2	S	18	20.8633	160	53.41
2	S	18	22.5111	169.297	64.52
2	S	18	26.0699	181.098	85.5
2	S	18	25.2071	155	60.56
2	S	18	18.787	167.898	52.96
2	S	18	28.1962	165.5	77.23
2	S	18	20.7071	185	70.87
2	S	18	24.5394	170.898	71.67
2	S	18	26.9195	160.297	69.17
2	S	18	23.3855	158.797	58.97
2	S	18	31.0276	155.898	75.41
2	S	18	26.7114	166.5	74.05
2	S	18	24.1023	179.398	77.57
2	S	18	20.7625	158.5	52.16
2	S	18	19.4858	175.797	60.22
2	S	18	24.758	148.898	54.89
2	S	18	20.2717	163	53.86
2	S	18	26.5742	171.598	78.25
2	S	18	22.1092	167.5	62.03
2	S	18	22.1972	184.598	75.64
2	S	18	32.1083	164.797	87.2
2	S	18	20.7857	162	54.55
2	S	18	36.236	152.797	84.6
2	S	18	23.6875	166.199	65.43
2	S	18	22.6049	173.199	67.81
2	S	18	22.1128	177.297	69.51
2	S	18	30.2493	180.598	98.66
2	S	18	27.8466	181.398	91.63
2	S	18	22.7422	160.398	58.51
2	S	18	30.529	165.797	83.92
2	S	18	26.9408	154.898	64.64
2	S	18	27.8722	162.5	73.6
2	S	18	32.3912	171.797	95.6
2	S	18	31.9352	159.898	81.65
2	S	18	25.5281	169.797	73.6
2	S	18	26.9358	181.098	88.34
2	S	18	25.8685	184.199	87.77
2	S	18	27.6899	160.5	71.33
2	S	18	38.6382	142	77.91
2	S	18	24.2071	183.398	81.42
2	S	18	33.266	180.898	108.86
2	S	18	31.3168	170.098	90.61
2	S	18	20.9925	183.297	70.53
2	S	18	38.0354	155.398	91.85
2	S	18	28.1377	158.199	70.42
2	S	18	24.1979	179.297	77.79
2	S	18	19.7272	169.699	56.81
2	S	18	22.9364	148.5	50.58
2	S	18	21.4863	184.5	73.14
2	S	18	29.0906	175.598	89.7
2	S	18	28.542	173.199	85.62
2	S	18	17.5968	165.297	48.08
2	S	18	28.515	176.797	89.13
2	S	18	33.5733	147.598	73.14
2	S	18	21.4653	176.699	67.02
2	S	18	21.136	175.797	65.32
2	S	18	24.1661	169.598	69.51
2	S	18	24.5403	162.297	64.64
2	S	18	24.2796	183	81.31
2	S	18	25.6869	157.797	63.96
2	S	18	22.1215	174.797	67.59
2	S	18	37.4518	151.297	85.73
2	S	18	21.1815	155.898	51.48
2	S	18	21.3574	161.797	55.91
2	S	18	19.6773	166.5	54.55
2	S	18	24.8033	186.898	86.64
2	S	18	28.7009	144.297	59.76
2	S	18	29.3762	168.898	83.8
2	S	18	26.2273	156.297	64.07
2	S	18	25.1383	158.797	63.39
2	S	18	30.8128	165.699	84.6
2	S	18	27.3632	168	77.23
2	S	18	24.202	161.699	63.28
2	S	18	25.7721	164.5	69.74
2	S	18	34.1485	174.598	104.1
2	S	18	37.4689	170.098	108.41
2	S	18	32.0799	155.5	77.57
2	S	18	24.791	168	69.97
2	S	18	23.2216	175.398	71.44
2	S	18	25.1252	173.898	75.98
2	S	18	26.5467	164.699	72.01
2	S	18	28.2184	161.5	73.6
2	S	18	28.5483	156.297	69.74
2	S	18	20.8701	170.5	60.67
2	S	18	21.4058	159.797	54.66
2	S	18	20.874	181.297	68.61
2	S	18	23.0322	173.297	69.17
2	S	18	23.4131	156.699	57.49
2	S	18	29.7119	161.098	77.11
2	S	18	19.3387	172.598	57.61
2	S	18	33.2036	156.699	81.53
2	S	18	21.7731	175	66.68
2	S	18	27.9174	155.598	67.59
2	S	18	20.3381	165.297	55.57
2	S	18	25.6255	156.297	62.6
2	S	18	27.2853	155.398	65.89
2	S	18	29.0205	161.199	75.41
2	S	18	21.0403	157.797	52.39
2	S	18	23.0823	157.199	57.04
2	S	18	21.5688	158.199	53.98
2	S	18	37.4219	166.699	103.99
2	S	18	28.7504	168.398	81.53
2	S	18	30.413	177.398	95.71
2	S	18	28.4848	153	66.68
2	S	18	26.8064	165.699	73.6
2	S	18	24.2338	163.598	64.86
2	S	18	17.4891	171	51.14
2	S	18	21.0659	159.898	53.86
2	S	18	28.1487	160.199	72.24
2	S	18	20.5673	165.699	56.47
2	S	18	25.5689	178.699	81.65
2	S	18	25.4718	166	70.19
2	S	18	31.2695	159.098	79.15
2	S	18	27.3796	181.797	90.49
2	S	18	27.6741	188.699	98.54
2	S	18	26.1491	175.598	80.63
2	S	18	23.7245	163.898	63.73
2	S	18	26.798	171	78.36
2	S	18	24.6659	172.598	73.48
2	S	18	32.4458	155.297	78.25
2	S	18	21.6957	171.699	63.96
2	S	18	17.9146	178.797	57.27
2	S	18	31.4533	177	98.54
2	S	18	20.1427	161.797	52.73
2	S	18	28.1572	173.797	85.05
2	S	18	25.835	189.598	92.87
2	S	18	26.5205	171.398	77.91
2	S	18	26.5264	171.5	78.02
2	S	18	31.2947	163.199	83.35
2	S	18	25.1067	166.797	69.85
2	S	18	30.1348	163.797	80.85
2	S	18	33.4323	161.297	86.98
2	S	18	18.1182	176.199	56.25
2	S	18	23.7613	155.398	57.38
2	S	18	24.2828	165	66.11
1	W	40	23.3808	165.098	63.73
1	W	40	17.6429	172.699	52.62
1	W	40	21.0464	173.398	63.28
1	W	40	23.5818	183.598	79.49
1	W	40	22.2715	190	80.4
1	W	40	24.084	168.5	68.38
1	W	40	22.17	170.898	64.75
1	W	40	23.785	167.297	66.57
1	W	40	31.1729	166.598	86.52
1	W	40	22.5529	160.297	57.95
1	W	40	20.9689	156	51.03
1	W	40	22.0357	181.199	72.35
1	W	40	22.0005	162.297	57.95
1	W	40	23.3287	164.098	62.82
1	W	40	25.5332	165.398	69.85
1	W	40	16.7167	168.797	47.63
1	W	40	24.7887	180.598	80.85
1	W	40	23.1337	161.797	60.56
1	W	40	21.4073	193.797	80.4
1	W	40	33.5954	180.199	109.09
1	W	40	17.7282	153	41.5
1	W	40	40.4428	167.199	113.06
1	W	40	17.9609	155.5	43.43
1	W	40	23.2753	169.398	66.79
1	W	40	20.659	186.699	72.01
1	W	40	22.9299	178.598	73.14
1	W	40	23.7729	160.199	61.01
1	W	40	23.9544	158.699	60.33
1	W	40	20.9581	173.598	63.16
1	W	40	20.618	156.797	50.69
1	W	40	27.0258	156	65.77
1	W	40	21.491	186.898	75.07
1	W	40	22.5485	181.5	74.28
1	W	40	21.8285	167.797	61.46
1	W	40	25.8017	163.199	68.72
1	W	40	25.5681	176.699	79.83
1	W	40	18.4846	173.199	55.45
1	W	40	21.6788	157.797	53.98
1	W	40	19.3584	175.199	59.42
1	W	40	24.4674	185.199	83.92
1	W	40	25.9789	172.797	77.57
1	W	40	21.4546	166.098	59.19
1	W	40	19.6225	163.398	52.39
1	W	40	22.4449	183.297	75.41
1	W	40	25.6688	166.699	71.33
1	W	40	19.1736	164.398	51.82
1	W	40	28.1447	157.797	70.08
1	W	40	18.5584	186.297	64.41
1	W	40	21.7867	152.699	50.8
1	W	40	23.4091	156.098	57.04
1	W	40	20.3867	150.098	45.93
1	W	40	20.8038	163.098	55.34
1	W	40	25.4923	158.398	63.96
1	W	40	25.5988	169.297	73.37
1	W	40	25.8501	153.199	60.67
1	W	40	47.369	159.898	121.11
1	W	40	24.8213	152.797	57.95
1	W	40	21.4943	185.898	74.28
1	W	40	23.639	158.398	59.31
1	W	40	23.4826	178.797	75.07
1	W	40	23.0284	159.398	58.51
1	W	40	21.2638	170.797	62.03
1	W	40	42.8442	154.598	102.4
1	W	40	24.9266	180.098	80.85
1	W	40	18.6191	171.699	54.89
1	W	40	20.1189	179.398	64.75
1	W	40	24.2032	178.098	76.77
1	W	40	19.9476	198.199	78.36
1	W	40	21.8361	172.797	65.2
1	W	40	24.2216	178.297	77
1	W	40	26.098	178.098	82.78
1	W	40	17.5127	165.297	47.85
1	W	40	24.6708	179.5	79.49
1	W	40	31.9152	184.5	108.64
1	W	40	25.6889	165.297	70.19
1	W	40	22.9888	166.199	63.5
1	W	40	21.3181	168.699	60.67
1	W	40	26.2828	162.098	69.06
1	W	40	23.8348	180.797	77.91
1	W	40	26.3125	160	67.36
1	W	40	27.0872	157.297	67.02
1	W	40	25.1961	162.398	66.45
1	W	40	28.8894	169.398	82.9
1	W	40	32.4274	168.199	91.74
1	W	40	27.6137	157.098	68.15
1	W	40	20.3586	174.398	61.92
1	W	40	21.569	184.297	73.26
1	W	40	22.1483	158.398	55.57
1	W	40	25.5428	157.398	63.28
1	W	40	33.9421	182.598	113.17
1	W	40	24.5132	183.898	82.9
1	W	40	21.3064	167.797	59.99
1	W	40	20.9926	156.598	51.48
1	W	40	23.9661	172.797	71.56
1	W	40	25.6883	174.398	78.13
1	W	40	19.451	182.297	64.64
1	W	40	21.3343	190.398	77.34
1	W	40	26.6314	180.598	86.86
1	W	40	29.8783	174.797	91.29
1	W	40	30.1215	177.199	94.58
1	W	40	30.3671	145.898	64.64
1	W	40	33.3871	183	111.81
1	W	40	22.8527	154.5	54.55
1	W	40	25.0873	179.398	80.74
1	W	40	23.7962	174.5	72.46
1	W	40	31.8585	166.199	88
1	W	40	29.9478	167.398	83.92
1	W	40	25.7782	171.297	75.64
1	W	40	20.4603	181.297	67.25
1	W	40	25.3044	158.699	63.73
1	W	40	26.0571	163.598	69.74
1	W	40	26.995	165.5	73.94
1	W	40	20.2137	165.297	55.23
1	W	40	25.1216	175.199	77.11
1	W	40	25.9197	180.898	84.82
1	W	40	20.9723	175.398	64.52
1	W	40	28.3715	172.098	84.03
1	W	40	28.1541	170.297	81.65
1	W	40	23.59	165.098	64.3
1	W	40	23.4412	190.098	84.71
1	W	40	22.2235	170.098	64.3
1	W	40	31.8598	157.398	78.93
1	W	40	22.44	176	69.51
1	W	40	26.1825	174	79.27
1	W	40	54.0506	144.699	113.17
1	W	40	30.6922	169	87.66
1	W	40	24.3401	155.797	59.08
1	W	40	28.1522	158.797	70.99
1	W	40	25.1054	178.699	80.17
1	W	40	21.8375	169	62.37
1	W	40	21.8628	154.297	52.05
1	W	40	20.7581	158.699	52.28
1	W	40	41.8202	160.5	107.73
1	W	40	22.5053	164.5	60.9
1	W	40	27.8986	173.199	83.69
1	W	40	38.1534	164.098	102.74
1	W	40	22.6351	166.898	63.05
1	W	40	24.4981	188.297	86.86
1	W	40	26.4876	170.5	77
1	W	40	25.3099	174.297	76.89
1	W	40	27.0291	165.898	74.39
1	W	40	25.297	176	78.36
1	W	40	26.4843	169.5	76.09
1	W	40	21.4427	172.398	63.73
1	W	40	25.7004	160.797	66.45
1	W	40	19.1579	167.5	53.75
1	W	40	21.836	160.5	56.25
1	W	40	25.5764	167	71.33
1	W	40	28.5929	178.898	91.51
1	W	40	28.8283	152.598	67.13
1	W	40	22.6083	176.199	70.19
1	W	40	28.8717	169.797	83.24
1	W	40	19.1773	180.5	62.48
1	W	40	21.4045	175.598	66
1	W	40	26.2306	165.297	71.67
1	W	40	23.2748	162.5	61.46
1	W	40	23.3077	179.598	75.18
1	W	40	27.2172	169.797	78.47
1	W	40	22.7781	158.398	57.15
1	W	40	27.5928	177.199	86.64
1	W	40	20.8435	177.797	65.89
1	W	40	28.6355	164.098	77.11
1	W	40	26.4067	157	65.09
1	W	40	26.3625	167.598	74.05
1	W	40	24.0942	182.797	80.51
1	W	40	22.8252	174.797	69.74
1	W	40	22.8766	177	71.67
1	W	40	29.577	172.598	88.11
1	W	40	21.4864	166.297	59.42
1	W	40	20.611	164.199	55.57
1	W	40	22.752	168.398	64.52
1	W	40	25.5635	177.598	80.63
1	W	40	24.0396	171.699	70.87
1	W	40	27.5387	169.297	78.93
1	W	40	27.2429	169.598	78.36
1	W	40	30.2287	169.297	86.64
1	W	40	24.2329	171.699	71.44
1	W	40	23.1232	175.5	71.22
1	W	40	22.1445	166.297	61.24
1	W	40	22.1201	188.898	78.93
1	W	40	25.9691	180	84.14
1	W	40	19.8482	159.098	50.24
1	W	40	24.2022	165.699	66.45
1	W	40	19.4042	171.797	57.27
1	W	40	21.2083	161.199	55.11
1	W	40	26.878	176.098	83.35
1	W	40	21.7328	178.699	69.4
1	W	40	34.7042	177.297	109.09
1	W	40	27.8293	154	66
1	W	40	24.5737	155.199	59.19
1	W	40	21.725	181.199	71.33
1	W	40	22.8326	162.699	60.44
1	W	40	32.6938	171	95.6
1	W	40	20.2315	178.898	64.75
1	W	40	23.0417	155.297	55.57
1	W	40	33.8508	160.297	86.98
1	W	40	23.5482	162	61.8
1	W	40	26.0403	185.598	89.7
1	W	40	23.0384	160.598	59.42
1	W	40	20.8135	179.297	66.91
1	W	40	22.0038	160.199	56.47
1	W	40	23.8719	160.898	61.8
1	W	40	27.6353	173.199	82.9
1	W	40	29.4968	164.398	79.72
1	W	40	24.8836	173.297	74.73
1	W	40	28.7425	193.699	107.84
1	W	40	27.0159	164.797	73.37
1	W	40	18.4782	155.098	44.45
1	W	40	21.685	182.797	72.46
1	W	40	43.637	155.297	105.24
1	W	40	38.3309	156.699	94.12
1	W	40	27.5885	153.199	64.75
1	W	40	27.7874	146.797	59.88
1	W	40	29.0974	172.098	86.18
1	W	40	29.4288	161.398	76.66
1	W	40	22.6066	165.5	61.92
1	W	40	23.6123	174.5	71.9
1	W	40	18.6504	171.898	55.11
1	W	40	25.8252	149.5	57.72
1	W	40	21.8412	167.598	61.35
1	W	40	28.6286	176	88.68
1	W	40	16.3905	158.699	41.28
1	W	40	27.409	144.398	57.15
1	W	40	36.0574	160.098	92.42
1	W	40	29.3767	154.199	69.85
1	W	40	32.3656	152.297	75.07
1	W	40	33.5917	168.098	94.92
1	W	40	18.444	160.699	47.63
1	W	40	20.3019	171.898	59.99
1	W	40	23.3613	162.199	61.46
1	W	40	28.0182	169.398	80.4
2	W	4	23.7821	165.297	64.98
2	W	4	24.9651	165.5	68.38
2	W	4	37.8553	159.098	95.82
2	W	4	29.7559	156.297	72.69
2	W	4	22.457	160	57.49
2	W	4	23.7907	152.199	55.11
2	W	4	27.593	160.398	70.99
2	W	4	24.5919	173.398	73.94
2	W	4	20.742	169.098	59.31
2	W	4	17.6611	156	42.98
2	W	4	24.5636	166.297	67.93
2	W	4	28.2583	173.598	85.16
2	W	4	19.7908	169.098	56.59
2	W	4	28.3594	161.098	73.6
2	W	4	22.3279	178.598	71.22
2	W	4	19.5533	182.297	64.98
2	W	4	20.4337	162.699	54.09
2	W	4	37.0563	151.898	85.5
2	W	4	20.2473	161.898	53.07
2	W	4	26.0085	154.297	61.92
2	W	4	22.4115	151.898	51.71
2	W	4	25.4976	176.699	79.61
2	W	4	27.187	181.297	89.36
2	W	4	27.2642	160.199	69.97
2	W	4	27.5899	161.297	71.78
2	W	4	18.5898	184.5	63.28
2	W	4	25.4922	161.598	66.57
2	W	4	29.6708	171.098	86.86
2	W	4	27.9429	174	84.6
2	W	4	34.9761	151.398	80.17
2	W	4	28.6867	173.898	86.75
2	W	4	20.0201	169.797	57.72
2	W	4	28.6876	164.797	77.91
2	W	4	20.8851	155.098	50.24
2	W	4	24.3877	171.297	71.56
2	W	4	35.8265	154.898	85.96
2	W	4	25.4039	152.5	59.08
2	W	4	18.8349	163.5	50.35
2	W	4	23.3776	167.297	65.43
2	W	4	19.1995	171.5	56.47
2	W	4	26.8474	152.699	62.6
2	W	4	31.8922	172	94.35
2	W	4	21.4041	175	65.55
2	W	4	22.7359	169.797	65.55
2	W	4	20.4704	173.598	61.69
2	W	4	22.7113	158.797	57.27
2	W	4	24.9645	163.297	66.57
2	W	4	26.2258	184	88.79
2	W	4	20.7798	151.398	47.63
2	W	4	28.9137	159.297	73.37
2	W	4	21.9777	150.5	49.78
2	W	4	23.2562	167.297	65.09
2	W	4	20.0816	185.297	68.95
2	W	4	28.1211	153.199	66
2	W	4	22.9659	159	58.06
2	W	4	30.8485	177.699	97.41
2	W	4	25.6083	169	73.14
2	W	4	25.0373	183.199	84.03
2	W	4	30.8101	171.699	90.83
2	W	4	31.9933	170.898	93.44
2	W	4	33.7918	168.199	95.6
2	W	4	21.6704	161.598	56.59
2	W	4	25.6014	161.797	67.02
2	W	4	29.2217	169	83.46
2	W	4	32.8454	179	105.24
2	W	4	22.6193	173.297	67.93
2	W	4	31.1678	165.297	85.16
2	W	4	24.196	162	63.5
2	W	4	24.3574	168.797	69.4
2	W	4	27.0391	175.098	82.9
2	W	4	26.6411	168.5	75.64
2	W	4	22.9067	180.898	74.96
2	W	4	29.8336	167.598	83.8
2	W	4	20.2045	171	59.08
2	W	4	22.5259	167.898	63.5
2	W	4	21.2162	164.297	57.27
2	W	4	28.3352	190	102.29
2	W	4	24.0942	182.797	80.51
2	W	4	23.1484	162.199	60.9
2	W	4	24.0907	161.199	62.6
2	W	4	21.2656	166.199	58.74
2	W	4	30.8694	156.297	75.41
2	W	4	21.9991	164.5	59.53
2	W	4	32.0511	165.699	88
2	W	4	27.6979	168.199	78.36
2	W	4	26.3048	160.699	67.93
2	W	4	27.9038	153	65.32
2	W	4	21.2939	178.898	68.15
2	W	4	23.8783	170.199	69.17
2	W	4	29.3931	166.199	81.19
2	W	4	19.2476	175.199	59.08
2	W	4	21.4438	155.797	52.05
2	W	4	20.594	153.699	48.65
2	W	4	24.2163	175.398	74.5
2	W	4	27.2401	186	94.24
2	W	4	23.1781	183.199	77.79
2	W	4	26.2647	172.098	77.79
2	W	4	20.0733	171.398	58.97
2	W	4	23.7847	168	67.13
2	W	4	24.5546	182.598	81.87
2	W	4	40.3196	165	109.77
2	W	4	25.7035	170.898	75.07
2	W	4	28.4174	156.398	69.51
2	W	4	21.9804	181	72.01
2	W	4	23.1291	178.797	73.94
2	W	4	21.6871	174	65.66
2	W	4	27.8788	177.898	88.23
2	W	4	28.3996	149	63.05
2	W	4	25.4749	181.5	83.92
2	W	4	31.8889	177.5	100.47
2	W	4	25.525	170.199	73.94
2	W	4	30.3854	166.297	84.03
2	W	4	19.7724	172.199	58.63
2	W	4	25.6468	157.5	63.62
2	W	4	26.035	182.297	86.52
2	W	4	28.677	153	67.13
2	W	4	27.3248	160.797	70.65
2	W	4	20.072	165.699	55.11
2	W	4	28.4717	166.5	78.93
2	W	4	22.8052	162.5	60.22
2	W	4	36.57	165.098	99.68
2	W	4	26.7252	162.199	70.31
2	W	4	23.2446	184.797	79.38
2	W	4	21.9902	181.098	72.12
2	W	4	29.2029	152.898	68.27
2	W	4	25.1236	191.797	92.42
2	W	4	23.6263	159.797	60.33
2	W	4	26.4167	173.598	79.61
2	W	4	37.6421	152.699	87.77
2	W	4	22.1661	168.199	62.71
2	W	4	24.0519	172.898	71.9
2	W	4	21.2158	174.699	64.75
2	W	4	18.5995	150.199	41.96
2	W	4	27.8294	163	73.94
2	W	4	19.8351	167.199	55.45
2	W	4	21.1668	182.398	70.42
2	W	4	20.9702	154.598	50.12
2	W	4	18.9525	160.398	48.76
2	W	4	22.2959	166.797	62.03
2	W	4	21.0518	161.297	54.77
2	W	4	24.3975	183.699	82.33
2	W	4	27.5987	173.898	83.46
2	W	4	30.8914	173.5	92.99
2	W	4	17.585	163.398	46.95
2	W	4	23.1951	181.797	76.66
2	W	4	24.6742	183.297	82.9
2	W	4	24.6716	163	65.55
2	W	4	27.8634	174.598	84.94
2	W	4	21.9915	153	51.48
2	W	4	22.3274	169.398	64.07
2	W	4	24.4551	162	64.18
2	W	4	24.2316	157.199	59.88
2	W	4	29.3599	154	69.63
2	W	4	28.019	161.699	73.26
2	W	4	20.631	148.098	45.25
2	W	4	28.4758	171.199	83.46
2	W	4	30.5825	186.699	106.6
2	W	4	21.1044	168.598	59.99
2	W	4	22.4118	177.398	70.53
2	W	4	33.7873	169	96.5
2	W	4	26.8085	156.5	65.66
2	W	4	25.8183	175.598	79.61
2	W	4	24.0824	166.398	66.68
2	W	4	30.3505	174.398	92.31
2	W	4	30.4127	177.297	95.6
2	W	4	36.6338	171.398	107.62
2	W	4	18.4359	169.297	52.84
2	W	4	28.7941	176.5	89.7
2	W	4	22.5243	183.797	76.09
2	W	4	28.3771	142.199	57.38
2	W	4	20.6471	167.199	57.72
2	W	4	24.0866	171.398	70.76
2	W	4	29.8475	172.699	89.02
2	W	4	18.5845	164.598	50.35
2	W	4	22.2866	168.797	63.5
2	W	4	25.9513	163	68.95
2	W	4	18.6643	170.598	54.32
2	W	4	23.2654	187.199	81.53
2	W	4	26.1362	158.5	65.66
2	W	4	43.7198	158.699	110.11
2	W	4	21.6781	161.398	56.47
2	W	4	25.5698	169	73.03
2	W	4	31.5931	168.5	89.7
2	W	4	27.7696	164.297	74.96
2	W	4	32.7729	164.598	88.79
2	W	4	23.5695	163.699	63.16
2	W	4	40.5628	173.199	121.68
2	W	4	29.7146	153.199	69.74
2	W	4	24.4126	177.598	77
2	W	4	23.6131	177.898	74.73
2	W	4	28.0391	183	93.9
2	W	4	26.2058	177	82.1
2	W	4	22.2289	155.5	53.75
2	W	4	32.3307	162.297	85.16
2	W	4	23.0494	163.598	61.69
2	W	4	29.4229	168.199	83.24
2	W	4	21.3894	168.098	60.44
2	W	4	28.9113	148.598	63.84
2	W	4	26.0999	159.297	66.23
2	W	4	21.5263	176	66.68
2	W	4	17.8258	142.898	36.4
2	W	4	26.6176	190.297	96.39
2	W	4	24.3468	171.297	71.44
2	W	4	32.7154	148.598	72.24
2	W	4	25.152	170.398	73.03
2	W	4	18.5626	163.398	49.56
2	W	4	28.0155	166.398	77.57
2	W	4	22.8408	166	62.94
2	W	4	31.0065	157.699	77.11
2	W	4	22.9753	155.199	55.34
2	W	4	23.2474	179.699	75.07
2	W	4	30.8239	175.797	95.26
2	W	4	21.983	168.898	62.71
2	W	4	23.2052	157.098	57.27
2	W	4	23.6609	166	65.2
2	W	4	29.1208	174.398	88.57
2	W	4	37.4181	160.5	96.39
2	W	4	22.0597	183.5	74.28
2	W	4	21.3458	155.297	51.48
2	W	4	25.4409	153.699	60.1
2	W	4	23.6355	148.398	52.05
2	W	4	37.2591	161.5	97.18
2	W	4	25.6873	180.5	83.69
2	W	4	25.9175	167.598	72.8
2	W	4	20.921	163.797	56.13
2	W	4	28.0928	183.699	94.8
2	W	4	23.0435	155.598	55.79
2	W	4	24.3642	169.598	70.08
2	W	4	28.207	155.699	68.38
1	S	5	25.8595	179.898	83.69
1	S	5	26.8045	155.699	64.98
1	S	5	29.5248	166.297	81.65
1	S	5	36.7418	158.797	92.65
1	S	5	25.4802	164.5	68.95
1	S	5	21.176	160.5	54.55
1	S	5	25.4603	161.699	66.57
1	S	5	38.3058	163.5	102.4
1	S	5	31.3534	155.199	75.52
1	S	5	21.4946	172.5	63.96
1	S	5	18.668	167.699	52.5
1	S	5	28.8929	169.5	83.01
1	S	5	19.5943	169.598	56.36
1	S	5	31.858	164.797	86.52
1	S	5	26.4794	165.297	72.35
1	S	5	24.5078	158.797	61.8
1	S	5	38.2603	147.5	83.24
1	S	5	25.7926	179.398	83.01
1	S	5	27.6971	154.098	65.77
1	S	5	36.1191	178.598	115.21
1	S	5	26.9911	161.398	70.31
1	S	5	28.5141	153.699	67.36
1	S	5	21.5998	171	63.16
1	S	5	19.3414	158.598	48.65
1	S	5	34.8003	146.098	74.28
1	S	5	35.4489	149	78.7
1	S	5	19.2837	165	52.5
1	S	5	23.2451	160.5	59.88
1	S	5	26.4914	169.098	75.75
1	S	5	26.1209	163.398	69.74
1	S	5	19.1374	166.699	53.18
1	S	5	38.3918	163.5	102.63
1	S	5	53.2642	147.797	116.35
1	S	5	38.6206	171.098	113.06
1	S	5	31.9657	183	107.05
1	S	5	30.466	169.297	87.32
1	S	5	22.9509	183.297	77.11
1	S	5	28.3275	156.398	69.29
1	S	5	35.0978	156.598	86.07
1	S	5	26.5094	158.598	66.68
1	S	5	31.6472	163.5	84.6
1	S	5	23.5975	159.297	59.88
1	S	5	47.9102	164.699	129.96
1	S	5	29.9808	151.398	68.72
1	S	5	34.4401	158.398	86.41
1	S	5	21.551	153.199	50.58
1	S	5	35.206	164.199	94.92
1	S	5	23.9002	177.098	74.96
1	S	5	24.5479	182.5	81.76
1	S	5	30.6062	182	101.38
1	S	5	19.6832	175.898	60.9
1	S	5	21.221	157.797	52.84
1	S	5	29.62	166.598	82.21
1	S	5	25.9605	157.098	64.07
1	S	5	27.1259	170.699	79.04
1	S	5	21.1994	169.797	61.12
1	S	5	28.3395	153	66.34
1	S	5	21.1419	170.5	61.46
1	S	5	22.1457	177.598	69.85
1	S	5	24.4203	164.398	66
1	S	5	24.5932	162.398	64.86
1	S	5	32.3838	154.199	77
1	S	5	31.3435	173.398	94.24
1	S	5	25.1177	180.297	81.65
1	S	5	21.3495	161	55.34
1	S	5	24.673	158.699	62.14
1	S	5	21.4459	171	62.71
1	S	5	26.1177	169.797	75.3
1	S	5	28.3052	161	73.37
1	S	5	27.1448	174.398	82.56
1	S	5	43.7877	163.797	117.48
1	S	5	28.7078	171.199	84.14
1	S	5	26.1642	175.297	80.4
1	S	5	22.9527	174.598	69.97
1	S	5	21.5497	167	60.1
1	S	5	25.3529	157.699	63.05
1	S	5	23.2811	167.797	65.55
1	S	5	29.5795	165.797	81.31
1	S	5	26.1285	164.297	70.53
1	S	5	22.2995	174.098	67.59
1	S	5	33.3132	170.797	97.18
1	S	5	22.1198	158.5	55.57
1	S	5	24.3741	161.699	63.73
1	S	5	18.5795	162	48.76
1	S	5	30.7978	174.5	93.78
1	S	5	25.7088	169.199	73.6
1	S	5	26.8096	155	64.41
1	S	5	25.4603	173	76.2
1	S	5	31.9756	182.098	106.03
1	S	5	23.7417	173.199	71.22
1	S	5	29.0876	170.199	84.26
1	S	5	26.0463	183.098	87.32
1	S	5	23.9367	163.898	64.3
1	S	5	24.5477	159.398	62.37
1	S	5	24.0032	160.898	62.14
1	S	5	47.4692	151.199	108.52
1	S	5	25.3681	171.898	74.96
1	S	5	23.762	172.699	70.87
1	S	5	25.8243	175.699	79.72
1	S	5	26.1846	154.199	62.26
1	S	5	18.3256	182.297	60.9
1	S	5	25.0441	169.297	71.78
1	S	5	19.4463	183.598	65.55
1	S	5	35.0098	181.5	115.33
1	S	5	32.3246	177.297	101.61
1	S	5	23.441	167.797	66
1	S	5	25.8525	174.598	78.81
1	S	5	39.0125	166.699	108.41
1	S	5	23.8962	169.297	68.49
1	S	5	28.3486	163.098	75.41
1	S	5	40.8769	160.797	105.69
1	S	5	23.1044	162.5	61.01
1	S	5	19.622	180.699	64.07
1	S	5	26.6559	166.797	74.16
1	S	5	24.4718	176.598	76.32
1	S	5	25.1921	179.898	81.53
1	S	5	29.3226	173.797	88.57
1	S	5	30.7504	170.898	89.81
1	S	5	29.1325	176.797	91.06
1	S	5	23.3146	145.297	49.22
1	S	5	21.6408	171	63.28
1	S	5	26.319	164.5	71.22
1	S	5	28.7641	162.398	75.86
1	S	5	33.2763	176.199	103.31
1	S	5	34.7832	161.898	91.17
1	S	5	26.914	154.699	64.41
1	S	5	27.3598	165.898	75.3
1	S	5	18.8703	156.199	46.04
1	S	5	26.3377	152.199	61.01
1	S	5	22.2577	168	62.82
1	S	5	25.0638	174.5	76.32
1	S	5	25.1237	181.398	82.67
1	S	5	29.0093	151.098	66.23
1	S	5	26.708	176.297	83.01
1	S	5	19.5321	171.398	57.38
1	S	5	29.0318	178.199	92.19
1	S	5	32.3186	166.598	89.7
1	S	5	28.235	159.699	72.01
1	S	5	29.8667	177.199	93.78
1	S	5	19.538	170.699	56.93
1	S	5	21.242	172.598	63.28
1	S	5	24.3092	183.898	82.21
1	S	5	21.4175	177.199	67.25
1	S	5	31.4712	167	87.77
1	S	5	22.1006	163.5	59.08
1	S	5	23.1501	175.398	71.22
1	S	5	20.9922	176.398	65.32
2	S	52	25.2058	178.098	79.95
2	S	52	20.4551	178.699	65.32
2	S	52	32.5712	170.297	94.46
2	S	52	23.2633	172.297	69.06
2	S	52	27.1467	168.297	76.89
2	S	52	20.2244	169.098	57.83
2	S	52	24.6756	152.797	57.61
2	S	52	22.9756	162.5	60.67
2	S	52	21.2719	160.797	55
2	S	52	30.67	165.297	83.8
2	S	52	25.8954	162.5	68.38
2	S	52	24.4299	172.898	73.03
2	S	52	20.0458	163.398	53.52
2	S	52	41.69	165.5	114.19
2	S	52	25.6761	173.297	77.11
2	S	52	19.5317	182.398	64.98
2	S	52	23.2007	181.098	76.09
2	S	52	20.2627	176.398	63.05
2	S	52	22.2955	182.797	74.5
2	S	52	19.9232	168.699	56.7
2	S	52	24.3374	156.398	59.53
2	S	52	24.0735	151	54.89
2	S	52	22.6469	168.199	64.07
2	S	52	26.4076	185	90.38
2	S	52	36.1681	161.898	94.8
2	S	52	17.5415	160.398	45.13
2	S	52	20.6611	164	55.57
2	S	52	24.0895	166.797	67.02
2	S	52	19.0067	156.598	46.61
2	S	52	28.2463	183.199	94.8
2	S	52	18.7602	164.199	50.58
2	S	52	19.7885	166.199	54.66
2	S	52	20.1426	180.699	65.77
2	S	52	33.3547	158.297	83.58
2	S	52	30.6897	162.199	80.74
2	S	52	28.75	160	73.6
2	S	52	20.5239	158.898	51.82
2	S	52	30.3867	160	77.79
2	S	52	18.6139	167.398	52.16
2	S	52	21.0089	166.398	58.17
2	S	52	21.9993	174.398	66.91
2	S	52	39.2572	166.699	109.09
2	S	52	24.414	183	81.76
2	S	52	19.8319	165.5	54.32
2	S	52	29.798	170.398	86.52
2	S	52	35.456	170.598	103.19
2	S	52	29.6386	161.297	77.11
2	S	52	26.0697	179.898	84.37
2	S	52	35.9123	185.098	123.04
2	S	52	24.8943	163.797	66.79
2	S	52	26.993	167.398	75.64
2	S	52	24.7431	176.797	77.34
2	S	52	24.4204	172.398	72.58
2	S	52	26.6101	169.598	76.54
2	S	52	20.4989	159.699	52.28
2	S	52	27.4577	176.699	85.73
2	S	52	26.3153	158.5	66.11
2	S	52	28.997	158.699	73.03
2	S	52	22.2751	159.699	56.81
2	S	52	26.5358	163.297	70.76
2	S	52	19.8113	161.199	51.48
2	S	52	20.1451	165.398	55.11
2	S	52	21.0441	167.398	58.97
2	S	52	22.7636	162.797	60.33
2	S	52	21.2104	167.699	59.65
2	S	52	21.7104	166.699	60.33
2	S	52	25.1676	160.398	64.75
2	S	52	22.5198	177.398	70.87
2	S	52	20.3463	160.297	52.28
2	S	52	19.9375	162.797	52.84
2	S	52	20.3937	165.398	55.79
2	S	52	51.0628	176.199	158.53
2	S	52	21.0059	186.598	73.14
2	S	52	30.4547	155.098	73.26
2	S	52	19.9939	159.398	50.8
2	S	52	21.1387	162.297	55.68
2	S	52	22.5981	191	82.44
2	S	52	21.9102	181	71.78
2	S	52	22.9379	192.297	84.82
2	S	52	22.6189	165	61.58
2	S	52	20.9316	163.098	55.68
2	S	52	25.8365	181.797	85.39
2	S	52	17.1382	164.098	46.15
2	S	52	29.3613	161.098	76.2
2	S	52	26.5213	178	84.03
2	S	52	23.5647	153.398	55.45
2	S	52	20.451	170.297	59.31
2	S	52	29.7364	162.797	78.81
2	S	52	23.035	168.098	65.09
2	S	52	23.5601	182.5	78.47
2	S	52	28.2215	165.297	77.11
2	S	52	23.9972	163.398	64.07
2	S	52	29.9722	183.297	100.7
2	S	52	21.2826	159.598	54.21
2	S	52	21.1987	168.699	60.33
2	S	52	21.271	185	72.8
2	S	52	26.9179	174.398	81.87
2	S	52	32.9986	158.5	82.9
2	S	52	25.0084	185.398	85.96
2	S	52	21.8688	190.797	79.61
2	S	52	33.8569	176.398	105.35
2	S	52	29.3302	166.5	81.31
2	S	52	28.9903	181.699	95.71
2	S	52	23.7732	169.598	68.38
2	S	52	26.0446	158.5	65.43
1	W	41	18.9625	162.398	50.01
1	W	41	19.149	181.297	62.94
1	W	41	20.4062	160.398	52.5
1	W	41	22.3561	175.898	69.17
1	W	41	23.2007	181.098	76.09
1	W	41	19.1087	160.297	49.1
1	W	41	31.3268	158.5	78.7
1	W	41	25.945	166.598	72.01
1	W	41	25.7857	182.699	86.07
1	W	41	19.7842	169.797	57.04
1	W	41	35.2013	157.598	87.43
1	W	41	21.6008	150.598	48.99
1	W	41	26.9818	170.297	78.25
1	W	41	28.3606	166.699	78.81
1	W	41	24.5026	175.699	75.64
1	W	41	27.2782	171.199	79.95
1	W	41	40.5482	177.297	127.46
1	W	41	23.6212	172.797	70.53
1	W	41	23.4976	166	64.75
1	W	41	37.9287	168	107.05
1	W	41	19.6916	183.699	66.45
1	W	41	19.0332	179.199	61.12
1	W	41	25.5342	165.797	70.19
1	W	41	19.5567	161.898	51.26
1	W	41	27.7937	164.598	75.3
1	W	41	24.8078	175.398	76.32
1	W	41	24.7451	178.598	78.93
1	W	41	30.949	169.598	89.02
1	W	41	19.2703	171.699	56.81
1	W	41	23.3647	158.098	58.4
1	W	41	24.2543	176.199	75.3
1	W	41	24.3643	198.199	95.71
1	W	41	27.8818	183.398	93.78
1	W	41	25.6122	177.297	80.51
1	W	41	21.0506	162.797	55.79
1	W	41	27.0398	158.5	67.93
1	W	41	20.3838	176.5	63.5
1	W	41	26.795	171.5	78.81
1	W	41	22.7957	175.898	70.53
1	W	41	28.9724	166.699	80.51
1	W	41	26.3709	172.5	78.47
1	W	41	27.1685	168.098	76.77
1	W	41	32.9181	184.398	111.93
1	W	41	19.286	162.297	50.8
1	W	41	23.5428	178.699	75.18
1	W	41	24.829	160.5	63.96
1	W	41	37.301	153.797	88.23
1	W	41	20.6226	172	61.01
1	W	41	22.3125	168.699	63.5
1	W	41	28.4021	188.398	100.81
1	W	41	24.3201	167.398	68.15
1	W	41	30.7614	172.797	91.85
1	W	41	25.0158	160.598	64.52
1	W	41	31.0897	176.699	97.07
1	W	41	23.2619	163.297	62.03
1	W	41	27.4762	164.797	74.62
1	W	41	26.3474	160.699	68.04
1	W	41	29.5547	171.098	86.52
1	W	41	22.6183	171.699	66.68
1	W	41	35.2312	174.5	107.28
1	W	41	29.4657	185.699	101.61
1	W	41	24.8227	163.898	66.68
1	W	41	23.8125	161.398	62.03
1	W	41	20.0394	182.098	66.45
1	W	41	26.4777	176.699	82.67
1	W	41	17.4264	188.5	61.92
1	W	41	20.8667	150	46.95
1	W	41	23.1242	147.398	50.24
1	W	41	27.3248	160.797	70.65
1	W	41	38.6953	160.5	99.68
1	W	41	30.8969	160.398	79.49
1	W	41	24.8717	166.5	68.95
1	W	41	27.0536	169.199	77.45
1	W	41	26.0963	182.797	87.2
1	W	41	29.1592	165.699	80.06
1	W	41	25.3887	176.699	79.27
1	W	41	30.4486	184.199	103.31
1	W	41	31.9286	159.797	81.53
1	W	41	28.146	172.199	83.46
1	W	41	19.4748	161.699	50.92
1	W	41	23.1263	156.898	56.93
1	W	41	28.5034	180.398	92.76
1	W	41	23.8242	162.098	62.6
1	W	41	28.3412	177	88.79
1	W	41	23.3354	165.699	64.07
1	W	41	27.8175	179	89.13
1	W	41	23.6512	169.898	68.27
1	W	41	28.4053	162.199	74.73
1	W	41	26.6299	181.898	88.11
1	W	41	19.808	159.797	50.58
1	W	41	23.4684	167.699	66
1	W	41	30.5013	162.699	80.74
1	W	41	20.7599	160.398	53.41
1	W	41	18.29	160.797	47.29
1	W	41	31.1152	163	82.67
1	W	41	23.8458	171.297	69.97
1	W	41	19.9498	166.898	55.57
1	W	41	32.6482	161.297	84.94
1	W	41	30.4175	180.098	98.66
1	W	41	29.3725	152.199	68.04
1	W	41	19.6529	170.199	56.93
1	W	41	18.4809	153.297	43.43
1	W	41	21.9818	165.199	59.99
1	W	41	22.9302	169.797	66.11
1	W	41	26.1699	158.398	65.66
1	W	41	18.3155	170.398	53.18
1	W	41	36.1604	170.598	105.24
1	W	41	27.2851	187.398	95.82
1	W	41	25.6975	178	81.42
1	W	41	41.1196	165.898	113.17
1	W	41	18.9908	163.199	50.58
1	W	41	20.6426	164.898	56.13
1	W	41	32.7788	163	87.09
1	W	41	24.0889	175.199	73.94
1	W	41	20.135	159.898	51.48
1	W	41	22.2593	180	72.12
1	W	41	27.5145	146.398	58.97
1	W	41	26.4898	151.898	61.12
1	W	41	21.6308	156.797	53.18
1	W	41	28.6007	174.5	87.09
1	W	41	25.0646	172.797	74.84
1	W	41	27.1612	167	75.75
1	W	41	21.1	156.199	51.48
1	W	41	27.0948	170.797	79.04
1	W	41	32.4543	147.898	70.99
1	W	41	29.9078	177.398	94.12
1	W	41	25.1316	167.797	70.76
1	W	41	22.9422	178	72.69
1	W	41	22.7572	165.098	62.03
1	W	41	18.9427	184.398	64.41
1	W	41	23.5724	167.898	66.45
1	W	41	21.3158	174.598	64.98
1	W	41	21.7517	156.199	53.07
1	W	41	18.1375	181.699	59.88
1	W	41	28.5398	155.297	68.83
1	W	41	21.2287	161.297	55.23
1	W	41	23.6602	164.699	64.18
1	W	41	20.7241	169	59.19
1	W	41	25.6926	189.199	91.97
1	W	41	20.5112	164.598	55.57
1	W	41	24.4769	193.598	91.74
1	W	41	28.2566	168.797	80.51
1	W	41	28.1713	181.898	93.21
1	W	41	22.9453	160	58.74
1	W	41	17.9852	166	49.56
1	W	41	25.9689	166	71.56
1	W	41	23.9513	156.297	58.51
1	W	41	26.7532	174.699	81.65
1	W	41	23.6942	166.898	66
1	W	41	27.8471	158.898	70.31
1	W	41	23.3081	173.398	70.08
1	W	41	22.0499	173.898	66.68
1	W	41	29.7382	160.797	76.89
1	W	41	24.4605	166.5	67.81
1	W	41	22.5557	179.098	72.35
1	W	41	24.2944	166.797	67.59
1	W	41	27.8613	169.398	79.95
1	W	41	25.4457	174.598	77.57
1	W	41	27.1987	151.297	62.26
1	W	41	16.0922	166.199	44.45
1	W	41	21.2303	157.598	52.73
1	W	41	25.6251	164.699	69.51
1	W	41	19.071	168.598	54.21
1	W	41	25.1221	163.199	66.91
1	W	41	27.1297	177.297	85.28
1	W	41	27.8034	156.699	68.27
1	W	41	21.7958	183.898	73.71
2	W	6	25.6072	153.199	60.1
2	W	6	38.2326	155.098	91.97
2	W	6	25.7199	168.898	73.37
2	W	6	23.024	157.398	57.04
2	W	6	23.4086	171.898	69.17
2	W	6	27.8593	191.297	101.95
2	W	6	28.2963	161.398	73.71
2	W	6	26.0772	171.199	76.43
2	W	6	26.6593	151.699	61.35
2	W	6	22.5111	160.598	58.06
2	W	6	20.8167	150.898	47.4
2	W	6	19.207	173.699	57.95
2	W	6	23.745	153.598	56.02
2	W	6	26.5571	176.797	83.01
2	W	6	23.019	178.398	73.26
2	W	6	22.6075	167.898	63.73
2	W	6	19.546	189.5	70.19
2	W	6	24.1794	164.5	65.43
2	W	6	27.8188	190.797	101.27
2	W	6	36.3336	152.898	84.94
2	W	6	24.1703	181.098	79.27
2	W	6	27.9104	170.199	80.85
2	W	6	22.7611	183.797	76.89
2	W	6	24.0604	166.898	67.02
2	W	6	24.0153	178	76.09
2	W	6	25.6271	167.5	71.9
2	W	6	22.3886	182	74.16
2	W	6	22.5862	146.598	48.54
2	W	6	20.4658	168.098	57.83
2	W	6	21.9855	189.199	78.7
2	W	6	19.4875	177.098	61.12
2	W	6	22.6936	170.098	65.66
2	W	6	20.3349	154.5	48.54
2	W	6	30.6242	179.898	99.11
2	W	6	26.3461	159.898	67.36
2	W	6	19.3618	170.098	56.02
2	W	6	21.6885	183.5	73.03
2	W	6	23.1591	156	56.36
2	W	6	20.3236	157.398	50.35
2	W	6	23.4686	168.699	66.79
2	W	6	34.0009	174.598	103.65
2	W	6	25.2683	157.398	62.6
2	W	6	29.1355	193.5	109.09
2	W	6	24.1334	169.297	69.17
2	W	6	25.5461	176.398	79.49
2	W	6	22.7024	165.297	62.03
2	W	6	21.2856	165	57.95
2	W	6	24.8355	156.297	60.67
2	W	6	25.2975	172	74.84
2	W	6	21.4376	168.699	61.01
2	W	6	26.9519	171	78.81
2	W	6	27.593	160.398	70.99
2	W	6	25.0176	167.5	70.19
2	W	6	47.8439	159.699	122.02
2	W	6	25.1106	165.297	68.61
2	W	6	26.5412	171.199	77.79
2	W	6	25.6287	159.5	65.2
2	W	6	21.0738	159.199	53.41
2	W	6	43.5383	157.797	108.41
2	W	6	24.2237	164.5	65.55
2	W	6	24.4743	160.797	63.28
2	W	6	26.5894	169.797	76.66
2	W	6	21.0903	164.297	56.93
2	W	6	25.4802	182.699	85.05
2	W	6	18.0273	160	46.15
2	W	6	29.7143	157.5	73.71
2	W	6	23.7242	161.398	61.8
2	W	6	25.2277	171.199	73.94
2	W	6	23.0676	180.398	75.07
2	W	6	24.8019	156.699	60.9
2	W	6	23.7285	168.199	67.13
2	W	6	29.4738	162.699	78.02
2	W	6	31.5299	152.898	73.71
2	W	6	22.6738	167.797	63.84
2	W	6	24.8519	176.797	77.68
2	W	6	30.3779	162.797	80.51
2	W	6	22.6208	166.5	62.71
2	W	6	22.8823	169.098	65.43
2	W	6	26.1087	168.797	74.39
2	W	6	24.3077	172.797	72.58
2	W	6	21.0514	162.297	55.45
2	W	6	24.8546	168.598	70.65
2	W	6	35.6052	176.398	110.79
2	W	6	20.136	170.797	58.74
2	W	6	23.2373	177	72.8
2	W	6	27.9154	174.199	84.71
2	W	6	38.6396	170.199	111.93
2	W	6	22.9391	174.5	69.85
2	W	6	29.091	159.297	73.82
2	W	6	20.0658	162.797	53.18
2	W	6	30.6109	162.297	80.63
2	W	6	27.125	179.297	87.2
2	W	6	20.2008	168.199	57.15
2	W	6	26.972	185.898	93.21
2	W	6	30.9667	155.699	75.07
2	W	6	21.4243	173.699	64.64
2	W	6	25.3558	170.5	73.71
2	W	6	29.1524	190	105.24
2	W	6	26.1513	179.5	84.26
2	W	6	22.3376	167.699	62.82
2	W	6	19.8331	162	52.05
2	W	6	18.157	160.598	46.83
2	W	6	20.5588	160.5	52.96
2	W	6	45.1635	160.898	116.92
2	W	6	19.3082	177.598	60.9
2	W	6	32.0427	159.297	81.31
2	W	6	18.7532	168.398	53.18
2	W	6	25.3051	179	81.08
2	W	6	17.9347	177.098	56.25
2	W	6	25.9073	184.898	88.57
2	W	6	42.8233	179	137.21
2	W	6	21.1056	157.898	52.62
2	W	6	21.7633	183.898	73.6
2	W	6	19.7602	174.398	60.1
2	W	6	23.5813	167.297	66
2	W	6	20.0737	164.5	54.32
2	W	6	22.1101	165.5	60.56
2	W	6	26.9701	180.398	87.77
2	W	6	23.3232	179	74.73
2	W	6	39.6185	177.199	124.4
2	W	6	18.188	162.199	47.85
2	W	6	19.0276	158.398	47.74
2	W	6	26.1423	156	63.62
2	W	6	24.5165	161.797	64.18
2	W	6	25.8774	178	81.99
2	W	6	23.2973	183.398	78.36
2	W	6	28.3846	161.398	73.94
2	W	6	32.2635	170.699	94.01
2	W	6	25.9358	166.5	71.9
2	W	6	22.6751	159.699	57.83
2	W	6	25.2823	153.898	59.88
1	MW	7	23.2368	168.098	65.66
1	MW	7	19.6314	175.797	60.67
1	MW	7	24.662	170.199	71.44
1	MW	7	22.7164	167.797	63.96
1	MW	7	27.9993	166.199	77.34
1	MW	7	23.4873	167.199	65.66
1	MW	7	24.3573	167	67.93
1	MW	7	25.2494	186.199	87.54
1	MW	7	23.4811	153.199	55.11
1	MW	7	23.6737	170.797	69.06
1	MW	7	24.6189	158.297	61.69
1	MW	7	23.3709	170.199	67.7
1	MW	7	20.8757	152.297	48.42
1	MW	7	19.1064	173.297	57.38
1	MW	7	19.3646	162.699	51.26
1	MW	7	31.3734	154.098	74.5
1	MW	7	22.3111	173.898	67.47
1	MW	7	28.0727	153.598	66.23
1	MW	7	20.6998	176.398	64.41
1	MW	7	22.5186	171.199	66
1	MW	7	33.4327	161.398	87.09
1	MW	7	19.6581	166.398	54.43
1	MW	7	20.5518	164.598	55.68
1	MW	7	29.3402	153.797	69.4
1	MW	7	37.5607	155.797	91.17
1	MW	7	33.1342	175.797	102.4
1	MW	7	20.1572	190.199	72.92
1	MW	7	24.2014	157.297	59.88
1	MW	7	27.9915	175.699	86.41
1	MW	7	26.361	153.398	62.03
1	MW	7	24.1525	171.297	70.87
1	MW	7	41.4217	161.098	107.5
1	MW	7	29.6065	167.898	83.46
1	MW	7	23.2954	178.699	74.39
1	MW	7	19.4761	154.5	46.49
1	MW	7	29.5501	165.297	80.74
1	MW	7	24.1781	183	80.97
1	MW	7	22.9091	165	62.37
1	MW	7	31.9971	157.398	79.27
1	MW	7	29.9338	164	80.51
1	MW	7	24.2607	156.5	59.42
1	MW	7	24.949	187.199	87.43
1	MW	7	25.2154	151.297	57.72
1	MW	7	21.6453	166.797	60.22
1	MW	7	26.3737	169.598	75.86
1	MW	7	30.5208	158.598	76.77
1	MW	7	26.9989	163.699	72.35
1	MW	7	41.0833	157.699	102.17
1	MW	7	23.0127	167	64.18
1	MW	7	24.6297	175.5	75.86
1	MW	7	34.6891	160.5	89.36
1	MW	7	32.2819	172.797	96.39
1	MW	7	25.9488	173.398	78.02
1	MW	7	26.2017	154	62.14
1	MW	7	31.6161	174.199	95.94
1	MW	7	30.9054	165	84.14
1	MW	7	19.4277	156.199	47.4
1	MW	7	32.0187	159.797	81.76
1	MW	7	24.7904	156	60.33
1	MW	7	21.6281	171.199	63.39
1	MW	7	21.9077	157.797	54.55
1	MW	7	44.4693	164.797	120.77
1	MW	7	38.1018	154.398	90.83
1	MW	7	22.1291	172.398	65.77
1	MW	7	25.0047	154.297	59.53
1	MW	7	34.4032	190.5	124.85
1	MW	7	35.3025	184.699	120.43
1	MW	7	27.5893	167.797	77.68
1	MW	7	17.4525	152.297	40.48
1	MW	7	22.2866	171.199	65.32
1	MW	7	23.9542	178.098	75.98
1	MW	7	32.0505	184.398	108.98
1	MW	7	24.3747	171.199	71.44
1	MW	7	22.2307	178.699	70.99
1	MW	7	25.0915	171	73.37
1	MW	7	22.7931	163.297	60.78
[truncated: 8,352 more rows]

## Sheet: Population II
SES	Gender	Age	Height_cm	Weight	BMI	Weight2	BMI2
1	1	3	99	15	15.3046	225	234.23
1	1	3	111	21	17.0441	441	290.5
1	1	3	112	18	14.3495	324	205.908
1	1	3	99	18	18.3655	324	337.291
1	1	3	92	17	20.0851	289	403.41
1	1	3	109	22	18.517	484	342.878
2	1	3	101	20	19.6059	400	384.392
2	1	3	105	19.5	17.6871	380.25	312.833
3	1	3	97	17.5	18.5992	306.25	345.931
3	1	3	107	18.5	16.1586	342.25	261.101
3	1	3	110	20	16.5289	400	273.205
3	1	3	107	19	16.5953	361	275.405
4	1	3	89	13	16.4121	169	269.356
4	1	3	110	19	15.7025	361	246.568
1	0	3	109	18	15.1502	324	229.53
1	0	3	120	20	13.8889	400	192.901
1	0	3	107	18	15.7219	324	247.178
1	0	3	112	20	15.9439	400	254.207
1	0	3	101	12.5	12.2537	156.25	150.153
1	0	3	99	17	17.3452	289	300.855
2	0	3	103	14	13.1963	196	174.143
2	0	3	111	18.5	15.015	342.25	225.451
2	0	3	95	13	14.4044	169	207.488
2	0	3	117	22	16.0713	484	258.287
3	0	3	119	21	14.8295	441	219.913
3	0	3	110	17	14.0496	289	197.391
3	0	3	90	12	14.8148	144	219.479
3	0	3	107	17	14.8485	289	220.477
4	0	3	112	19	15.1467	361	229.422
4	0	3	95	13	14.4044	169	207.488
4	0	3	99	14	14.2843	196	204.04
4	0	3	107	16	13.975	256	195.301
1	1	4	114	22.5	17.313	506.25	299.741
1	1	4	111	21	17.0441	441	290.5
1	1	4	103	16	15.0815	256	227.453
1	1	4	119	23	16.2418	529	263.796
2	1	4	114	22	16.9283	484	286.567
2	1	4	107	20	17.4688	400	305.158
2	1	4	114	21	16.1588	441	261.107
3	1	4	103	17	16.0241	289	256.773
3	1	4	109	19	15.9919	361	255.742
3	1	4	111	17	13.7976	289	190.373
3	1	4	109	22	18.517	484	342.878
4	1	4	117	18.5	13.5145	342.25	182.642
4	1	4	99	16	16.3249	256	266.501
1	0	4	99	13	13.264	169	175.932
1	0	4	103	17	16.0241	289	256.773
1	0	4	117	21	15.3408	441	235.34
1	0	4	120	24	16.6667	576	277.778
1	0	4	113	19	14.8798	361	221.408
2	0	4	107	20.5	17.9055	420.25	320.607
2	0	4	109	20	16.8336	400	283.37
2	0	4	114	18	13.8504	324	191.834
3	0	4	111	21	17.0441	441	290.5
3	0	4	117	21	15.3408	441	235.34
3	0	4	97	13	13.8166	169	190.897
4	0	4	119	25	17.6541	625	311.668
4	0	4	111	18.5	15.015	342.25	225.451
4	0	4	101	18	17.6453	324	311.358
4	0	4	120	11	7.63889	121	58.3526
1	1	5	117	28	20.4544	784	418.382
1	1	5	107	22	19.2157	484	369.241
1	1	5	104	18	16.642	324	276.957
1	1	5	124	28	18.2102	784	331.611
2	1	5	109	20	16.8336	400	283.37
2	1	5	102	15	14.4175	225	207.865
2	1	5	119	25	17.6541	625	311.668
3	1	5	117	23	16.8018	529	282.301
3	1	5	114	22	16.9283	484	286.567
3	1	5	111	15	12.1743	225	148.214
4	1	5	111	24	19.4789	576	379.429
4	1	5	114	18	13.8504	324	191.834
1	0	5	119	17	12.0048	289	144.115
1	0	5	124	27	17.5598	729	308.348
1	0	5	104	20	18.4911	400	341.922
1	0	5	121	19	12.9773	361	168.409
2	0	5	102	18.5	17.7816	342.25	316.186
2	0	5	114	17.5	13.4657	306.25	181.325
2	0	5	114	29	22.3146	841	497.94
3	0	5	116	14	10.4043	196	108.249
3	0	5	127	23	14.26	529	203.348
3	0	5	99	18	18.3655	324	337.291
4	0	5	101	20	19.6059	400	384.392
4	0	5	117	19	13.8798	361	192.648
4	0	5	125	22.5	14.4	506.25	207.36
1	1	6	122	20.5	13.7732	420.25	189.7
1	1	6	124	23	14.9584	529	223.753
1	1	6	129	32	19.2296	1024	369.778
1	1	6	119	25.5	18.0072	650.25	324.259
1	1	6	107	17	14.8485	289	220.477
1	1	6	123	31.5	20.8209	992.25	433.512
2	1	6	127	24	14.88	576	221.415
2	1	6	125	26	16.64	676	276.89
2	1	6	119	22	15.5356	484	241.356
3	1	6	111	20	16.2324	400	263.492
3	1	6	121	27.5	18.7829	756.25	352.796
3	1	6	115	21	15.879	441	252.143
4	1	6	114	22	16.9283	484	286.567
4	1	6	130	31	18.3432	961	336.473
4	1	6	117	20	14.6103	400	213.46
1	0	6	119	22	15.5356	484	241.356
1	0	6	107	13	11.3547	169	128.929
1	0	6	130	22.5	13.3136	506.25	177.252
1	0	6	122	31.5	21.1637	992.25	447.901
2	0	6	129	32	19.2296	1024	369.778
2	0	6	133	24	13.5678	576	184.084
2	0	6	118	24	17.2364	576	297.094
2	0	6	112	19	15.1467	361	229.422
3	0	6	114	15	11.542	225	133.218
3	0	6	127	27	16.74	729	280.229
3	0	6	122	30	20.1559	900	406.259
4	0	6	107	21	18.3422	441	336.437
4	0	6	117	24	17.5323	576	307.382
4	0	6	135	19	10.4252	361	108.686
1	1	7	124	28	18.2102	784	331.611
1	1	7	122	24	16.1247	576	260.006
1	1	7	130	34	20.1183	1156	404.748
1	1	7	127	30	18.6	900	345.961
1	1	7	124	23	14.9584	529	223.753
1	1	7	114	21	16.1588	441	261.107
1	1	7	132	31	17.7916	961	316.539
1	1	7	132	32	18.3655	1024	337.291
1	1	7	122	21	14.1091	441	199.067
1	1	7	130	33	19.5266	1089	381.289
1	1	7	132	29	16.6437	841	277.013
2	1	7	114	18	13.8504	324	191.834
2	1	7	111	17	13.7976	289	190.373
2	1	7	137	35	18.6478	1225	347.739
2	1	7	130	31	18.3432	961	336.473
2	1	7	121	29	19.8074	841	392.333
2	1	7	119	20.5	14.4764	420.25	209.566
2	1	7	127	32.5	20.15	1056.25	406.024
3	1	7	124	30	19.5109	900	380.676
3	1	7	117	23	16.8018	529	282.301
3	1	7	119	21.5	15.1825	462.25	230.51
3	1	7	117	23	16.8018	529	282.301
3	1	7	123	28	18.5075	784	342.528
3	1	7	135	37	20.3018	1369	412.162
4	1	7	109	18	15.1502	324	229.53
4	1	7	119	30	21.1849	900	448.802
4	1	7	139	27	13.9744	729	195.285
1	0	7	140	33	16.8367	1089	283.476
1	0	7	111	19	15.4208	361	237.802
1	0	7	130	18	10.6509	324	113.441
1	0	7	140	34	17.3469	1156	300.916
1	0	7	130	35	20.7101	1225	428.907
1	0	7	109	23.5	19.7795	552.25	391.228
1	0	7	119	21	14.8295	441	219.913
2	0	7	142	40	19.8373	1600	393.52
2	0	7	119	22	15.5356	484	241.356
2	0	7	120	24	16.6667	576	277.778
2	0	7	119	22	15.5356	484	241.356
2	0	7	117	25	18.2628	625	333.531
3	0	7	110	21	17.3554	441	301.209
3	0	7	141	22	11.0658	484	122.453
3	0	7	133	30	16.9597	900	287.631
3	0	7	142	35.5	17.6056	1260.25	309.958
3	0	7	107	22	19.2157	484	369.241
4	0	7	134	35.5	19.7706	1260.25	390.875
4	0	7	114	27	20.7756	729	431.627
4	0	7	124	18	11.7066	324	137.043
4	0	7	134	22	12.2522	484	150.116
1	1	8	122	21	14.1091	441	199.067
1	1	8	117	23	16.8018	529	282.301
1	1	8	123	28	18.5075	784	342.528
1	1	8	130	31	18.3432	961	336.473
1	1	8	119	30	21.1849	900	448.802
1	1	8	121	29	19.8074	841	392.333
1	1	8	119	20.5	14.4764	420.25	209.566
1	1	8	139	27	13.9744	729	195.285
1	1	8	137	35	18.6478	1225	347.739
1	1	8	137	37	19.7134	1369	388.616
2	1	8	132	32	18.3655	1024	337.291
2	1	8	124	23	14.9584	529	223.753
2	1	8	122	24	16.1247	576	260.006
2	1	8	130	34	20.1183	1156	404.748
2	1	8	119	21.5	15.1825	462.25	230.51
2	1	8	127	32.5	20.15	1056.25	406.024
2	1	8	132	29	16.6437	841	277.013
2	1	8	122	26	17.4684	676	305.146
2	1	8	134	35	19.4921	1225	379.942
3	1	8	114	21	16.1588	441	261.107
3	1	8	124	28	18.2102	784	331.611
3	1	8	124	30	19.5109	900	380.676
3	1	8	114	18	13.8504	324	191.834
3	1	8	127	30	18.6	900	345.961
3	1	8	132	31	17.7916	961	316.539
3	1	8	129	27	16.225	729	263.25
3	1	8	135	29.5	16.1866	870.25	262.005
3	1	8	130	33	19.5266	1089	381.289
3	1	8	127	31	19.22	961	369.41
4	1	8	109	18	15.1502	324	229.53
4	1	8	111	17	13.7976	289	190.373
4	1	8	135	37	20.3018	1369	412.162
4	1	8	130	31	18.3432	961	336.473
4	1	8	131	29	16.8988	841	285.569
4	1	8	120	22.5	15.625	506.25	244.141
1	0	8	117	19	13.8798	361	192.648
1	0	8	142	40	19.8373	1600	393.52
1	0	8	140	37	18.8776	1369	356.362
1	0	8	133	35	19.7863	1225	391.498
1	0	8	114	22	16.9283	484	286.567
1	0	8	127	24	14.88	576	221.415
1	0	8	119	24	16.948	576	287.233
1	0	8	140	42	21.4286	1764	459.184
1	0	8	126	23	14.4873	529	209.881
1	0	8	134	15	8.35375	225	69.7852
2	0	8	130	33	19.5266	1089	381.289
2	0	8	125	19	12.16	361	147.866
2	0	8	138	25	13.1275	625	172.331
2	0	8	129	32	19.2296	1024	369.778
2	0	8	123	24	15.8636	576	251.653
2	0	8	132	32	18.3655	1024	337.291
3	0	8	136	27.5	14.8681	756.25	221.06
3	0	8	139	28	14.492	784	210.018
3	0	8	124	26	16.9095	676	285.93
3	0	8	114	29	22.3146	841	497.94
3	0	8	111	27	21.9138	729	480.215
3	0	8	131	22	12.8198	484	164.346
3	0	8	137	35	18.6478	1225	347.739
3	0	8	127	19	11.78	361	138.769
4	0	8	130	27	15.9763	729	255.243
4	0	8	135	37	20.3018	1369	412.162
4	0	8	132	30	17.2176	900	296.447
4	0	8	134	13	7.23992	169	52.4164
4	0	8	127	32	19.84	1024	393.627
4	0	8	115	27	20.4159	729	416.808
1	1	9	140	40	20.4082	1600	416.493
1	1	9	135	42	23.0453	1764	531.084
1	1	9	142	45	22.317	2025	498.049
1	1	9	140	35	17.8571	1225	318.878
1	1	9	137	37	19.7134	1369	388.616
1	1	9	124	22	14.308	484	204.719
1	1	9	135	38	20.8505	1444	434.743
1	1	9	127	23	14.26	529	203.348
1	1	9	122	23	15.4528	529	238.79
1	1	9	127	30	18.6	900	345.961
2	1	9	127	27	16.74	729	280.229
2	1	9	140	47	23.9796	2209	575.021
2	1	9	132	27.5	15.7828	756.25	249.098
2	1	9	130	22	13.0178	484	169.462
2	1	9	142	45.5	22.565	2070.25	509.178
2	1	9	124	20	13.0073	400	169.189
3	1	9	122	24	16.1247	576	260.006
3	1	9	114	20	15.3894	400	236.832
3	1	9	137	40	21.3117	1600	454.19
3	1	9	135	38	20.8505	1444	434.743
3	1	9	142	31	15.3739	961	236.358
3	1	9	132	25	14.348	625	205.866
3	1	9	129	31	18.6287	961	347.028
3	1	9	132	27	15.4959	729	240.122
4	1	9	130	34.5	20.4142	1190.25	416.74
4	1	9	132	28	16.0698	784	258.238
4	1	9	135	27	14.8148	729	219.479
4	1	9	127	25	15.5	625	240.251
4	1	9	124	36	23.4131	1296	548.174
1	0	9	130	28	16.568	784	274.5
1	0	9	142	40	19.8373	1600	393.52
1	0	9	133	33.5	18.9383	1122.25	358.66
1	0	9	129	27	16.225	729	263.25
1	0	9	127	29	17.98	841	323.282
1	0	9	140	40.5	20.6633	1640.25	426.971
1	0	9	119	26	18.3603	676	337.1
1	0	9	127	24	14.88	576	221.415
1	0	9	142	45	22.317	2025	498.049
1	0	9	123	27	17.8465	729	318.498
1	0	9	129	35	21.0324	1225	442.361
1	0	9	137	38	20.2462	1444	409.907
2	0	9	145	44	20.9275	1936	437.959
2	0	9	134	40	22.2767	1600	496.25
2	0	9	133	30	16.9597	900	287.631
2	0	9	139	37	19.1501	1369	366.728
2	0	9	130	33.5	19.8225	1122.25	392.931
2	0	9	132	36	20.6612	1296	426.883
2	0	9	124	17	11.0562	289	122.239
3	0	9	135	38	20.8505	1444	434.743
3	0	9	134	38	21.1628	1444	447.866
3	0	9	139	33	17.0799	1089	291.722
3	0	9	140	42	21.4286	1764	459.184
3	0	9	129	28	16.8259	784	283.111
3	0	9	117	25	18.2628	625	333.531
3	0	9	137	32	17.0494	1024	290.682
3	0	9	135	32	17.5583	1024	308.294
4	0	9	124	30	19.5109	900	380.676
4	0	9	125	24	15.36	576	235.93
4	0	9	139	35	18.115	1225	328.153
4	0	9	137	36	19.1806	1296	367.894
4	0	9	132	32	18.3655	1024	337.291
4	0	9	134	32	17.8213	1024	317.6
1	1	10	145	32	15.22	1024	231.648
1	1	10	140	43	21.9388	1849	481.31
1	1	10	147	37.5	17.3539	1406.25	301.157
1	1	10	140	31	15.8163	961	250.156
1	1	10	142	31	15.3739	961	236.358
1	1	10	129	38	22.8352	1444	521.445
1	1	10	130	42	24.8521	1764	617.625
1	1	10	130	28	16.568	784	274.5
1	1	10	131	32	18.6469	1024	347.708
1	1	10	135	31	17.0096	961	289.327
1	1	10	140	35	17.8571	1225	318.878
1	1	10	140	29	14.7959	841	218.919
1	1	10	147	33	15.2714	1089	233.216
1	1	10	124	28	18.2102	784	331.611
1	1	10	147	52	24.064	2704	579.078
2	1	10	130	27	15.9763	729	255.243
2	1	10	147	34	15.7342	1156	247.565
2	1	10	132	23	13.2002	529	174.245
2	1	10	122	21	14.1091	441	199.067
2	1	10	145	52	24.7325	2704	611.695
2	1	10	132	42	24.1047	1764	581.036
2	1	10	134	38	21.1628	1444	447.866
2	1	10	140	42	21.4286	1764	459.184
2	1	10	132	41	23.5308	1681	553.697
2	1	10	150	33	14.6667	1089	215.111
2	1	10	140	30	15.3061	900	234.277
2	1	10	142	44	21.8211	1936	476.159
3	1	10	132	23	13.2002	529	174.245
3	1	10	127	24	14.88	576	221.415
3	1	10	140	27	13.7755	729	189.765
3	1	10	139	40	20.7029	1600	428.609
3	1	10	140	43	21.9388	1849	481.31
3	1	10	137	27	14.3854	729	206.94
3	1	10	150	34	15.1111	1156	228.346
3	1	10	127	32	19.84	1024	393.627
3	1	10	132	29	16.6437	841	277.013
3	1	10	132	28	16.0698	784	258.238
3	1	10	150	44	19.5556	1936	382.42
4	1	10	137	26	13.8526	676	191.895
4	1	10	142	47	23.3089	2209	543.303
4	1	10	130	23	13.6095	529	185.218
4	1	10	140	26.5	13.5204	702.25	182.801
4	1	10	132	28	16.0698	784	258.238
4	1	10	139	41.5	21.4792	1722.25	461.357
1	0	10	146	45	21.1109	2025	445.67
1	0	10	150	44	19.5556	1936	382.42
1	0	10	152	50	21.6413	2500	468.345
1	0	10	145	47	22.3543	2209	499.717
1	0	10	150	42	18.6667	1764	348.444
1	0	10	135	40	21.9479	1600	481.709
1	0	10	129	32	19.2296	1024	369.778
1	0	10	144	45	21.7014	2025	470.95
1	0	10	147	25	11.5693	625	133.848
1	0	10	130	33	19.5266	1089	381.289
1	0	10	137	32	17.0494	1024	290.682
1	0	10	133	37	20.917	1369	437.519
1	0	10	124	23	14.9584	529	223.753
1	0	10	129	27	16.225	729	263.25
1	0	10	130	29	17.1598	841	294.457
2	0	10	137	28	14.9182	784	222.553
2	0	10	145	33	15.6956	1089	246.352
2	0	10	139	40	20.7029	1600	428.609
2	0	10	124	29	18.8606	841	355.721
2	0	10	137	28	14.9182	784	222.553
2	0	10	147	38	17.5853	1444	309.242
2	0	10	124	28	18.2102	784	331.611
2	0	10	142	43	21.3251	1849	454.761
2	0	10	150	47	20.8889	2209	436.346
2	0	10	144	42.5	20.4958	1806.25	420.076
3	0	10	137	44	23.4429	1936	549.57
3	0	10	129	37	22.2342	1369	494.361
3	0	10	124	36	23.4131	1296	548.174
3	0	10	122	30	20.1559	900	406.259
3	0	10	137	23	12.2542	529	150.167
3	0	10	147	39.5	18.2794	1560.25	334.137
3	0	10	150	34	15.1111	1156	228.346
3	0	10	137	38	20.2462	1444	409.907
3	0	10	142	37	18.3495	1369	336.705
3	0	10	144	35	16.8789	1225	284.896
4	0	10	140	42	21.4286	1764	459.184
4	0	10	135	38	20.8505	1444	434.743
4	0	10	129	31	18.6287	961	347.028
4	0	10	133	37	20.917	1369	437.519
4	0	10	142	40	19.8373	1600	393.52
4	0	10	150	40	17.7778	1600	316.049
4	0	10	137	30	15.9838	900	255.482
4	0	10	135	25	13.7174	625	188.168
1	1	11	127	32	19.84	1024	393.627
1	1	11	130	32	18.9349	1024	358.531
1	1	11	132	40.5	23.2438	1640.25	540.274
1	1	11	142	50	24.7967	2500	614.875
1	1	11	132	32	18.3655	1024	337.291
1	1	11	135	42	23.0453	1764	531.084
1	1	11	150	43	19.1111	1849	365.235
1	1	11	145	34	16.1712	1156	261.509
1	1	11	140	34	17.3469	1156	300.916
1	1	11	127	32	19.84	1024	393.627
1	1	11	142	33	16.3658	1089	267.839
1	1	11	147	38	17.5853	1444	309.242
1	1	11	140	32	16.3265	1024	266.556
1	1	11	152	53	22.9398	2809	526.232
2	1	11	140	35	17.8571	1225	318.878
2	1	11	140	44	22.449	1936	503.957
2	1	11	145	34	16.1712	1156	261.509
2	1	11	140	34	17.3469	1156	300.916
2	1	11	135	33	18.107	1089	327.863
2	1	11	124	25	16.2591	625	264.358
2	1	11	147	33	15.2714	1089	233.216
2	1	11	150	59	26.2222	3481	687.605
3	1	11	140	42	21.4286	1764	459.184
3	1	11	145	32	15.22	1024	231.648
3	1	11	140	41	20.9184	1681	437.578
3	1	11	137	40	21.3117	1600	454.19
3	1	11	140	25	12.7551	625	162.693
3	1	11	137	26	13.8526	676	191.895
3	1	11	142	47.5	23.5568	2256.25	554.924
3	1	11	137	31	16.5166	961	272.798
3	1	11	142	37	18.3495	1369	336.705
3	1	11	147	46	21.2874	2116	453.155
4	1	11	139	41	21.2204	1681	450.307
4	1	11	142	44	21.8211	1936	476.159
4	1	11	129	38	22.8352	1444	521.445
4	1	11	145	33	15.6956	1089	246.352
4	1	11	132	23	13.2002	529	174.245
4	1	11	139	42	21.738	1764	472.541
1	0	11	129	25	15.0231	625	225.695
1	0	11	135	42	23.0453	1764	531.084
1	0	11	149	36	16.2155	1296	262.942
1	0	11	138	37	19.4287	1369	377.474
1	0	11	134	36	20.049	1296	401.963
1	0	11	150	34	15.1111	1156	228.346
1	0	11	137	38	20.2462	1444	409.907
1	0	11	152	47	20.3428	2209	413.829
1	0	11	145	40	19.025	1600	361.949
1	0	11	135	34	18.6557	1156	348.035
1	0	11	149	37	16.6659	1369	277.753
1	0	11	150	47	20.8889	2209	436.346
1	0	11	147	51	23.6013	2601	557.02
1	0	11	152	47	20.3428	2209	413.829
2	0	11	149	45	20.2694	2025	410.847
2	0	11	129	34	20.4315	1156	417.445
2	0	11	143	37.5	18.3383	1406.25	336.293
2	0	11	152	42	18.1787	1764	330.464
2	0	11	145	38	18.0737	1444	326.659
2	0	11	154	42	17.7096	1764	313.629
2	0	11	134	35.5	19.7706	1260.25	390.875
2	0	11	144	35	16.8789	1225	284.896
2	0	11	134	30	16.7075	900	279.141
2	0	11	143	39	19.0718	1521	363.735
3	0	11	155	53	22.0604	2809	486.659
3	0	11	152	63	27.268	3969	743.544
3	0	11	137	31	16.5166	961	272.798
3	0	11	139	36	18.6326	1296	347.173
3	0	11	139	34	17.5974	1156	309.67
3	0	11	139	32	16.5623	1024	274.309
3	0	11	129	25	15.0231	625	225.695
3	0	11	145	32	15.22	1024	231.648
4	0	11	153	42	17.9418	1764	321.909
4	0	11	144	33	15.9144	1089	253.267
4	0	11	129	29	17.4268	841	303.695
4	0	11	139	37	19.1501	1369	366.728
4	0	11	129	36	21.6333	1296	468
4	0	11	154	48	20.2395	2304	409.637
1	1	12	154	61	25.721	3721	661.571
1	1	12	137	44	23.4429	1936	549.57
1	1	12	135	50	27.4348	2500	752.671
1	1	12	150	53	23.5556	2809	554.864
1	1	12	152	36	15.5817	1296	242.79
1	1	12	132	37	21.2351	1369	450.929
1	1	12	145	29	13.7931	841	190.25
1	1	12	163	47.5	17.878	2256.25	319.622
1	1	12	132	31	17.7916	961	316.539
1	1	12	150	32	14.2222	1024	202.272
1	1	12	137	26	13.8526	676	191.895
1	1	12	150	45	20	2025	400
1	1	12	147	43	19.8991	1849	395.975
1	1	12	145	31	14.7444	961	217.396
1	1	12	157	46	18.662	2116	348.271
1	1	12	140	43	21.9388	1849	481.31
1	1	12	140	40	20.4082	1600	416.493
1	1	12	142	44	21.8211	1936	476.159
1	1	12	157	63	25.5588	3969	653.255
1	1	12	165	59	21.6713	3481	469.643
1	1	12	137	32	17.0494	1024	290.682
2	1	12	140	44.5	22.7041	1980.25	515.475
2	1	12	147	54	24.9896	2916	624.479
2	1	12	149	49	22.0711	2401	487.132
2	1	12	140	32	16.3265	1024	266.556
2	1	12	140	46	23.4694	2116	550.812
2	1	12	152	45	19.4771	2025	379.359
2	1	12	137	30	15.9838	900	255.482
2	1	12	147	34	15.7342	1156	247.565
2	1	12	132	28	16.0698	784	258.238
2	1	12	150	46	20.4444	2116	417.975
2	1	12	145	43	20.4518	1849	418.278
2	1	12	155	47	19.563	2209	382.709
3	1	12	137	33	17.5822	1089	309.133
3	1	12	132	27	15.4959	729	240.122
3	1	12	132	38	21.809	1444	475.632
3	1	12	142	44	21.8211	1936	476.159
3	1	12	139	45.5	23.5495	2070.25	554.579
3	1	12	150	48	21.3333	2304	455.111
3	1	12	160	45	17.5781	2025	308.99
3	1	12	155	39	16.2331	1521	263.513
3	1	12	152	46	19.91	2116	396.407
3	1	12	153	42	17.9418	1764	321.909
3	1	12	137	33	17.5822	1089	309.133
3	1	12	154	45	18.9745	2025	360.033
3	1	12	139	44	22.7731	1936	518.616
3	1	12	145	38	18.0737	1444	326.659
4	1	12	137	32	17.0494	1024	290.682
4	1	12	137	39	20.7789	1521	431.765
4	1	12	137	26	13.8526	676	191.895
4	1	12	142	28	13.8861	784	192.825
4	1	12	130	30	17.7515	900	315.115
4	1	12	132	37	21.2351	1369	450.929
1	0	12	150	43	19.1111	1849	365.235
1	0	12	142	37	18.3495	1369	336.705
1	0	12	132	34	19.5133	1156	380.769
1	0	12	137	61	32.5004	3721	1056.28
1	0	12	156	38	15.6147	1444	243.82
1	0	12	161	32	12.3452	1024	152.404
1	0	12	155	56	23.3091	3136	543.312
1	0	12	140	31	15.8163	961	250.156
1	0	12	150	43	19.1111	1849	365.235
1	0	12	154	50	21.0828	2500	444.485
1	0	12	159	60	23.7332	3600	563.267
1	0	12	137	32	17.0494	1024	290.682
1	0	12	127	34	21.08	1156	444.368
1	0	12	130	26	15.3846	676	236.686
1	0	12	157	60	24.3418	3600	592.521
1	0	12	127	36	22.32	1296	498.184
1	0	12	151	40	17.5431	1600	307.76
1	0	12	162	57	21.7193	3249	471.726
2	0	12	137	40	21.3117	1600	454.19
2	0	12	137	42	22.3773	1764	500.745
2	0	12	153	49	20.9321	2401	438.154
2	0	12	157	40.5	16.4307	1640.25	269.967
2	0	12	146	37	17.3579	1369	301.295
2	0	12	153	37	15.8059	1369	249.826
2	0	12	148	34	15.5223	1156	240.941
2	0	12	139	37	19.1501	1369	366.728
2	0	12	132	40	22.9568	1600	527.017
2	0	12	160	61	23.8281	3721	567.78
2	0	12	145	41	19.5006	1681	380.273
3	0	12	152	62	26.8352	3844	720.127
3	0	12	161	35	13.5026	1225	182.319
3	0	12	150	48	21.3333	2304	455.111
3	0	12	149	42	18.9181	1764	357.893
3	0	12	132	38	21.809	1444	475.632
3	0	12	150	43	19.1111	1849	365.235
3	0	12	140	38	19.3878	1444	375.885
3	0	12	163	59	22.2063	3481	493.121
3	0	12	160	41	16.0156	1681	256.5
3	0	12	140	40	20.4082	1600	416.493
3	0	12	145	41	19.5006	1681	380.273
3	0	12	142	37	18.3495	1369	336.705
3	0	12	132	36	20.6612	1296	426.883
3	0	12	154	37	15.6013	1369	243.4
3	0	12	142	34	16.8617	1156	284.318
3	0	12	134	27	15.0368	729	226.104
3	0	12	148	40	18.2615	1600	333.483
4	0	12	166	65	23.5883	4225	556.409
4	0	12	154	52	21.9261	2704	480.755
4	0	12	150	35	15.5556	1225	241.975
4	0	12	129	27	16.225	729	263.25
4	0	12	124	31	20.1613	961	406.478
4	0	12	155	37	15.4006	1369	237.179
1	1	13	137	33	17.5822	1089	309.133
1	1	13	151	45	19.736	2025	389.509
1	1	13	137	37	19.7134	1369	388.616
1	1	13	140	34	17.3469	1156	300.916
1	1	13	151	41	17.9817	1681	323.34
1	1	13	137	31	16.5166	961	272.798
1	1	13	170	49.5	17.128	2450.25	293.369
1	1	13	168	48	17.0068	2304	289.231
1	1	13	142	50	24.7967	2500	614.875
1	1	13	160	53	20.7031	2809	428.619
1	1	13	137	37	19.7134	1369	388.616
1	1	13	159	61	24.1288	3721	582.199
1	1	13	139	45	23.2907	2025	542.458
1	1	13	165	50	18.3655	2500	337.291
1	1	13	134	44	24.5043	1936	600.463
1	1	13	140	34	17.3469	1156	300.916
1	1	13	140	31	15.8163	961	250.156
1	1	13	163	45	16.937	2025	286.863
1	1	13	173	58	19.3792	3364	375.553
2	1	13	149	51	22.9719	2601	527.71
2	1	13	150	39	17.3333	1521	300.444
2	1	13	155	54	22.4766	2916	505.197
2	1	13	163	42	15.8079	1764	249.89
2	1	13	145	42	19.9762	1764	399.049
2	1	13	151	41	17.9817	1681	323.34
2	1	13	132	32	18.3655	1024	337.291
2	1	13	147	51.5	23.8327	2652.25	567.996
2	1	13	175	56	18.2857	3136	334.367
2	1	13	142	41	20.3333	1681	413.442
2	1	13	122	27	18.1403	729	329.07
3	1	13	139	42.5	21.9968	1806.25	483.859
3	1	13	147	33	15.2714	1089	233.216
3	1	13	122	29	19.484	841	379.627
3	1	13	163	53	19.9481	2809	397.925
3	1	13	132	31	17.7916	961	316.539
3	1	13	152	47	20.3428	2209	413.829
3	1	13	145	34.5	16.409	1190.25	269.256
3	1	13	150	37	16.4444	1369	270.42
3	1	13	151	45	19.736	2025	389.509
3	1	13	157	64	25.9645	4096	674.157
3	1	13	142	41	20.3333	1681	413.442
3	1	13	140	36.5	18.6224	1332.25	346.796
3	1	13	157	42	17.0392	1764	290.335
3	1	13	150	39	17.3333	1521	300.444
3	1	13	151	58	25.4375	3364	647.065
3	1	13	152	38	16.4474	1444	270.516
3	1	13	151	45	19.736	2025	389.509
4	1	13	170	56	19.3772	3136	375.474
4	1	13	140	32	16.3265	1024	266.556
4	1	13	163	51	19.1953	2601	368.46
4	1	13	152	38	16.4474	1444	270.516
4	1	13	155	38	15.8169	1444	250.173
4	1	13	124	36	23.4131	1296	548.174
4	1	13	137	33	17.5822	1089	309.133
4	1	13	147	42	19.4363	1764	377.772
4	1	13	163	53	19.9481	2809	397.925
1	0	13	154	51	21.5045	2601	462.442
1	0	13	143	42	20.5389	1764	421.846
1	0	13	159	57	22.5466	3249	508.348
1	0	13	129	35	21.0324	1225	442.361
1	0	13	152	43	18.6115	1849	346.388
1	0	13	156	54	22.1893	2916	492.367
1	0	13	165	45	16.5289	2025	273.205
1	0	13	142	39	19.3414	1521	374.09
1	0	13	157	47	19.0677	2209	363.578
1	0	13	150	46	20.4444	2116	417.975
1	0	13	135	42	23.0453	1764	531.084
1	0	13	163	40	15.0551	1600	226.657
1	0	13	149	43	19.3685	1849	375.139
1	0	13	146	35	16.4196	1225	269.603
1	0	13	157	48	19.4734	2304	379.214
1	0	13	156	54	22.1893	2916	492.367
1	0	13	142	37	18.3495	1369	336.705
1	0	13	158	51	20.4294	2601	417.361
1	0	13	153	47.5	20.2913	2256.25	411.739
1	0	13	144	46	22.1836	2116	492.114
1	0	13	147	44	20.3619	1936	414.606
1	0	13	150	49	21.7778	2401	474.272
1	0	13	144	53	25.5594	2809	653.284
1	0	13	138	36	18.9036	1296	357.346
1	0	13	140	41	20.9184	1681	437.578
2	0	13	146	34	15.9505	1156	254.417
2	0	13	142	37	18.3495	1369	336.705
2	0	13	134	32	17.8213	1024	317.6
2	0	13	147	34	15.7342	1156	247.565
2	0	13	156	58	23.833	3364	568.012
2	0	13	155	51	21.2279	2601	450.623
2	0	13	149	42	18.9181	1764	357.893
2	0	13	149	63	28.3771	3969	805.26
2	0	13	152	42	18.1787	1764	330.464
2	0	13	165	65	23.8751	4225	570.021
2	0	13	145	35	16.6468	1225	277.118
2	0	13	147	36	16.6597	1296	277.546
2	0	13	132	34	19.5133	1156	380.769
3	0	13	139	35	18.115	1225	328.153
3	0	13	162	48	18.2899	2304	334.52
3	0	13	159	50	19.7777	2500	391.157
3	0	13	137	43	22.9101	1849	524.873
3	0	13	134	32	17.8213	1024	317.6
3	0	13	139	45	23.2907	2025	542.458
3	0	13	155	60	24.974	3600	623.7
3	0	13	136	37	20.0043	1369	400.173
3	0	13	164	55	20.4491	3025	418.167
3	0	13	144	30	14.4676	900	209.311
3	0	13	153	37.5	16.0195	1406.25	256.624
3	0	13	157	37	15.0108	1369	225.323
4	0	13	150	45	20	2025	400
4	0	13	154	50	21.0828	2500	444.485
4	0	13	134	37	20.6059	1369	424.604
4	0	13	150	35	15.5556	1225	241.975
4	0	13	149	36	16.2155	1296	262.942
4	0	13	137	40	21.3117	1600	454.19
4	0	13	148	52	23.74	2704	563.586
1	1	14	135	32	17.5583	1024	308.294
1	1	14	155	47	19.563	2209	382.709
1	1	14	157	48	19.4734	2304	379.214
1	1	14	175	42	13.7143	1764	188.082
1	1	14	163	47.5	17.878	2256.25	319.622
1	1	14	145	45	21.4031	2025	458.092
1	1	14	165	57	20.9366	3249	438.343
1	1	14	170	67	23.1834	4489	537.47
1	1	14	157	50	20.2848	2500	411.473
1	1	14	168	36.5	12.9323	1332.25	167.243
1	1	14	132	38	21.809	1444	475.632
1	1	14	122	34	22.8433	1156	521.817
2	1	14	137	44	23.4429	1936	549.57
2	1	14	142	38	18.8455	1444	355.152
2	1	14	163	44.5	16.7488	1980.25	280.524
2	1	14	160	43	16.7969	1849	282.135
2	1	14	152	39	16.8802	1521	284.941
2	1	14	165	57	20.9366	3249	438.343
2	1	14	155	40	16.6493	1600	277.2
2	1	14	152	45	19.4771	2025	379.359
2	1	14	155	50	20.8117	2500	433.125
2	1	14	165	45	16.5289	2025	273.205
2	1	14	160	47	18.3594	2209	337.067
2	1	14	152	39	16.8802	1521	284.941
3	1	14	145	34	16.1712	1156	261.509
3	1	14	155	49	20.3954	2401	415.973
3	1	14	145	35	16.6468	1225	277.118
3	1	14	160	42	16.4062	1764	269.165
3	1	14	163	43	16.1843	1849	261.931
3	1	14	150	37	16.4444	1369	270.42
3	1	14	145	39.5	18.7872	1560.25	352.957
3	1	14	170	54	18.6851	2916	349.134
3	1	14	173	55	18.3768	3025	337.708
3	1	14	150	44	19.5556	1936	382.42
3	1	14	152	33	14.2832	1089	204.011
3	1	14	168	55	19.487	3025	379.742
4	1	14	147	38	17.5853	1444	309.242
4	1	14	165	65	23.8751	4225	570.021
4	1	14	152	39	16.8802	1521	284.941
4	1	14	175	42	13.7143	1764	188.082
4	1	14	150	51	22.6667	2601	513.778
4	1	14	147	31.5	14.5773	992.25	212.496
4	1	14	142	39	19.3414	1521	374.09
4	1	14	132	38	21.809	1444	475.632
4	1	14	163	40	15.0551	1600	226.657
4	1	14	163	50	18.8189	2500	354.152
1	0	14	148	40	18.2615	1600	333.483
1	0	14	149	42	18.9181	1764	357.893
1	0	14	156	47	19.313	2209	372.99
1	0	14	162	48	18.2899	2304	334.52
1	0	14	147	33	15.2714	1089	233.216
1	0	14	154	63	26.5643	3969	705.664
1	0	14	142	43	21.3251	1849	454.761
1	0	14	137	51	27.1725	2601	738.343
1	0	14	144	40	19.2901	1600	372.109
1	0	14	142	31.5	15.6219	992.25	244.044
1	0	14	155	50	20.8117	2500	433.125
1	0	14	142	47	23.3089	2209	543.303
1	0	14	157	53	21.5019	2809	462.331
1	0	14	139	34	17.5974	1156	309.67
1	0	14	154	42	17.7096	1764	313.629
1	0	14	144	45	21.7014	2025	470.95
1	0	14	156	46	18.902	2116	357.287
1	0	14	136	51	27.5735	2601	760.3
2	0	14	139	37.5	19.4089	1406.25	376.707
2	0	14	157	55	22.3133	3025	497.882
2	0	14	144	42	20.2546	1764	410.25
2	0	14	145	44	20.9275	1936	437.959
2	0	14	149	44.5	20.0441	1980.25	401.768
2	0	14	129	32	19.2296	1024	369.778
2	0	14	143	42	20.5389	1764	421.846
2	0	14	162	62	23.6244	3844	558.115
2	0	14	156	53	21.7784	2809	474.3
2	0	14	164	45	16.7311	2025	279.93
3	0	14	139	39	20.1853	1521	407.446
3	0	14	168	54	19.1327	2916	366.058
3	0	14	145	36	17.1225	1296	293.179
3	0	14	144	41	19.7724	1681	390.947
3	0	14	143	65	31.7864	4225	1010.37
3	0	14	139	43	22.2556	1849	495.311
3	0	14	135	35	19.2044	1225	368.809
3	0	14	158	39	15.6225	1521	244.062
3	0	14	162	44	16.7657	1936	281.09
3	0	14	145	45	21.4031	2025	458.092
3	0	14	158	49	19.6283	2401	385.269
3	0	14	165	43	15.7943	1849	249.46
4	0	14	163	52	19.5717	2704	383.051
4	0	14	137	32	17.0494	1024	290.682
4	0	14	167	57	20.4382	3249	417.719
4	0	14	138	46	24.1546	2116	583.444
4	0	14	165	52	19.1001	2704	364.814
4	0	14	132	31	17.7916	961	316.539
1	1	15	160	54	21.0938	2916	444.946
1	1	15	161	55	21.2183	3025	450.217
1	1	15	160	49	19.1406	2401	366.364
1	1	15	142	41	20.3333	1681	413.442
1	1	15	168	53.5	18.9555	2862.25	359.311
1	1	15	173	54	18.0427	2916	325.539
1	1	15	168	64	22.6757	4096	514.189
1	1	15	170	47	16.263	2209	264.484
1	1	15	155	37	15.4006	1369	237.179
1	1	15	155	44	18.3143	1936	335.412
1	1	15	117	34	24.8375	1156	616.899
1	1	15	163	44	16.5607	1936	274.255
1	1	15	139	46	23.8083	2116	566.835
1	1	15	173	56	18.7109	3136	350.1
1	1	15	168	44	15.5896	1936	243.035
1	1	15	165	46	16.8962	2116	285.483
1	1	15	157	55	22.3133	3025	497.882
1	1	15	175	56	18.2857	3136	334.367
2	1	15	151	45	19.736	2025	389.509
2	1	15	152	39	16.8802	1521	284.941
2	1	15	165	50	18.3655	2500	337.291
2	1	15	160	53	20.7031	2809	428.619
2	1	15	165	45	16.5289	2025	273.205
2	1	15	168	50	17.7154	2500	313.836
2	1	15	158	40	16.0231	1600	256.739
2	1	15	143	53	25.9181	2809	671.75
2	1	15	170	51	17.6471	2601	311.419
2	1	15	160	55	21.4844	3025	461.578
2	1	15	155	37	15.4006	1369	237.179
3	1	15	143	45	22.006	2025	484.263
3	1	15	160	41	16.0156	1681	256.5
3	1	15	165	41	15.0597	1681	226.794
3	1	15	142	42	20.8292	1764	433.856
3	1	15	173	64	21.3839	4096	457.273
3	1	15	148	49	22.3703	2401	500.432
3	1	15	157	37	15.0108	1369	225.323
3	1	15	168	41	14.5266	1681	211.023
3	1	15	157	44	17.8506	1936	318.645
3	1	15	165	60	22.0386	3600	485.698
3	1	15	157	47	19.0677	2209	363.578
3	1	15	165	47	17.2635	2209	298.03
3	1	15	163	48	18.0662	2304	326.386
4	1	15	142	31	15.3739	961	236.358
4	1	15	148	45	20.5442	2025	422.064
4	1	15	155	44	18.3143	1936	335.412
4	1	15	157	38	15.4164	1444	237.667
4	1	15	175	62	20.2449	3844	409.856
4	1	15	170	61	21.1073	3721	445.517
1	0	15	158	60	24.0346	3600	577.662
1	0	15	153	40	17.0874	1600	291.981
1	0	15	149	40	18.0172	1600	324.62
1	0	15	140	37	18.8776	1369	356.362
1	0	15	134	40	22.2767	1600	496.25
1	0	15	154	60	25.2994	3600	640.058
1	0	15	165	50	18.3655	2500	337.291
1	0	15	165	48	17.6309	2304	310.847
1	0	15	160	60	23.4375	3600	549.316
1	0	15	147	35	16.197	1225	262.341
1	0	15	140	42	21.4286	1764	459.184
1	0	15	150	48	21.3333	2304	455.111
1	0	15	135	40	21.9479	1600	481.709
1	0	15	164	57	21.1927	3249	449.132
1	0	15	132	40	22.9568	1600	527.017
2	0	15	139	44	22.7731	1936	518.616
2	0	15	158	48	19.2277	2304	369.704
2	0	15	165	62	22.7732	3844	518.618
2	0	15	155	42	17.4818	1764	305.613
2	0	15	154	40	16.8663	1600	284.47
2	0	15	158	55	22.0317	3025	485.397
2	0	15	160	62	24.2188	3844	586.548
2	0	15	132	36	20.6612	1296	426.883
2	0	15	137	34	18.115	1156	328.152
2	0	15	135	35	19.2044	1225	368.809
3	0	15	129	35	21.0324	1225	442.361
3	0	15	145	50	23.7812	2500	565.546
3	0	15	134	31	17.2644	961	298.06
3	0	15	135	39	21.3992	1521	457.925
3	0	15	139	32	16.5623	1024	274.309
3	0	15	158	47	18.8271	2209	354.46
3	0	15	165	64	23.5078	4096	552.617
3	0	15	155	57	23.7253	3249	562.889
3	0	15	145	34	16.1712	1156	261.509
3	0	15	167	63	22.5896	3969	510.288
3	0	15	168	52	18.424	2704	339.445
3	0	15	154	41	17.2879	1681	298.872
3	0	15	132	45	25.8264	2025	667.005
3	0	15	162	55	20.9572	3025	439.203
3	0	15	157	44	17.8506	1936	318.645
3	0	15	159	47.5	18.7888	2256.25	353.02
3	0	15	142	40	19.8373	1600	393.52
4	0	15	147	48	22.213	2304	493.416
4	0	15	163	59	22.2063	3481	493.121
4	0	15	154	52	21.9261	2704	480.755
4	0	15	138	32	16.8032	1024	282.347
4	0	15	148	36	16.4354	1296	270.121
1	1	16	157	48	19.4734	2304	379.214
1	1	16	148	50	22.8269	2500	521.066
1	1	16	157	41	16.6335	1681	276.674
1	1	16	173	62	20.7157	3844	429.14
1	1	16	163	57	21.4536	3249	460.256
1	1	16	148	49	22.3703	2401	500.432
1	1	16	175	60	19.5918	3600	383.84
1	1	16	170	59	20.4152	3481	416.781
1	1	16	140	47	23.9796	2209	575.021
1	1	16	160	50	19.5312	2500	381.47
1	1	16	168	58	20.5499	3364	422.298
1	1	16	145	46	21.8787	2116	478.678
1	1	16	157	42	17.0392	1764	290.335
1	1	16	155	42	17.4818	1764	305.613
1	1	16	170	72	24.9135	5184	620.682
1	1	16	173	45	15.0356	2025	226.069
1	1	16	175	72	23.5102	5184	552.73
2	1	16	165	60	22.0386	3600	485.698
2	1	16	168	55	19.487	3025	379.742
2	1	16	152	48	20.7756	2304	431.627
2	1	16	165	62	22.7732	3844	518.618
2	1	16	168	59	20.9042	3481	436.985
2	1	16	150	32	14.2222	1024	202.272
2	1	16	163	47	17.6898	2209	312.929
2	1	16	168	59	20.9042	3481	436.985
2	1	16	165	58	21.3039	3364	453.858
2	1	16	139	43	22.2556	1849	495.311
2	1	16	173	60	20.0474	3600	401.9
2	1	16	170	48	16.609	2304	275.859
3	1	16	157	46	18.662	2116	348.271
3	1	16	165	46	16.8962	2116	285.483
3	1	16	142	42	20.8292	1764	433.856
3	1	16	143	43	21.0279	1849	442.174
3	1	16	163	45	16.937	2025	286.863
3	1	16	163	50	18.8189	2500	354.152
3	1	16	168	56	19.8413	3136	393.676
3	1	16	175	72	23.5102	5184	552.73
3	1	16	167	54	19.3625	2916	374.905
4	1	16	160	39	15.2344	1521	232.086
4	1	16	145	45	21.4031	2025	458.092
4	1	16	168	53	18.7783	2809	352.626
4	1	16	170	65	22.4913	4225	505.861
4	1	16	155	63	26.2227	3969	687.629
4	1	16	160	52	20.3125	2704	412.598
1	0	16	152	34	14.7161	1156	216.563
1	0	16	139	49	25.361	2401	643.181
1	0	16	146	59	27.6787	3481	766.113
1	0	16	157	53	21.5019	2809	462.331
1	0	16	152	44	19.0443	1936	362.686
1	0	16	145	38	18.0737	1444	326.659
1	0	16	164	60	22.3081	3600	497.654
1	0	16	158	45	18.026	2025	324.935
1	0	16	163	57	21.4536	3249	460.256
1	0	16	127	37	22.94	1369	526.246
1	0	16	167	55	19.721	3025	388.919
1	0	16	162	52	19.8141	2704	392.597
2	0	16	160	62	24.2188	3844	586.548
2	0	16	165	63	23.1405	3969	535.483
2	0	16	140	39	19.898	1521	395.929
2	0	16	142	37	18.3495	1369	336.705
2	0	16	144	35.5	17.12	1260.25	293.094
2	0	16	150	42	18.6667	1764	348.444
2	0	16	145	44	20.9275	1936	437.959
2	0	16	152	40	17.313	1600	299.741
2	0	16	157	53	21.5019	2809	462.331
2	0	16	159	57	22.5466	3249	508.348
2	0	16	129	40	24.037	1600	577.778
2	0	16	167	58	20.7967	3364	432.504
3	0	16	163	40	15.0551	1600	226.657
3	0	16	149	46	20.7198	2116	429.31
3	0	16	153	34	14.5243	1156	210.956
3	0	16	143	43	21.0279	1849	442.174
3	0	16	134	37	20.6059	1369	424.604
3	0	16	140	44	22.449	1936	503.957
3	0	16	158	60	24.0346	3600	577.662
3	0	16	155	54	22.4766	2916	505.197
3	0	16	165	56	20.5693	3136	423.097
3	0	16	168	65	23.03	4225	530.383
3	0	16	165	50	18.3655	2500	337.291
3	0	16	152	46	19.91	2116	396.407
3	0	16	132	34	19.5133	1156	380.769
3	0	16	145	45	21.4031	2025	458.092
3	0	16	129	32	19.2296	1024	369.778
4	0	16	130	34.5	20.4142	1190.25	416.74
4	0	16	168	55	19.487	3025	379.742
4	0	16	145	42	19.9762	1764	399.049
4	0	16	162	60	22.8624	3600	522.688
4	0	16	154	42	17.7096	1764	313.629
1	1	17	157	47	19.0677	2209	363.578
1	1	17	173	70	23.3887	4900	547.031
1	1	17	160	47	18.3594	2209	337.067
1	1	17	173	60	20.0474	3600	401.9
1	1	17	151	57.5	25.2182	3306.25	635.957
1	1	17	163	54	20.3244	2916	413.083
1	1	17	145	51	24.2568	2601	588.394
2	1	17	159	65	25.711	4225	661.056
2	1	17	160	52	20.3125	2704	412.598
2	1	17	167	51	18.2868	2601	334.406
2	1	17	162	54	20.5761	2916	423.377
2	1	17	165	56	20.5693	3136	423.097
3	1	17	157	55	22.3133	3025	497.882
3	1	17	170	50	17.301	2500	299.326
3	1	17	170	52	17.9931	2704	323.751
3	1	17	160	62	24.2188	3844	586.548
3	1	17	168	59	20.9042	3481	436.985
3	1	17	168	50	17.7154	2500	313.836
3	1	17	163	52	19.5717	2704	383.051
4	1	17	157	44	17.8506	1936	318.645
4	1	17	165	53	19.4674	2809	378.98
4	1	17	170	63	21.7993	3969	475.21
1	0	17	165	63	23.1405	3969	535.483
1	0	17	152	50	21.6413	2500	468.345
1	0	17	163	55	20.7008	3025	428.524
1	0	17	160	47	18.3594	2209	337.067
1	0	17	135	48	26.3374	2304	693.661
1	0	17	158	50	20.0288	2500	401.154
1	0	17	137	38	20.2462	1444	409.907
1	0	17	155	43	17.898	1849	320.339
2	0	17	152	34.5	14.9325	1190.25	222.979
2	0	17	165	62	22.7732	3844	518.618
2	0	17	146	47	22.0492	2209	486.166
2	0	17	157	55	22.3133	3025	497.882
2	0	17	140	44	22.449	1936	503.957
3	0	17	142	43	21.3251	1849	454.761
3	0	17	164	60	22.3081	3600	497.654
3	0	17	155	44	18.3143	1936	335.412
3	0	17	163	45	16.937	2025	286.863
3	0	17	137	35	18.6478	1225	347.739
3	0	17	149	59	26.5754	3481	706.251
4	0	17	162	55	20.9572	3025	439.203
4	0	17	160	47	18.3594	2209	337.067
4	0	17	139	45	23.2907	2025	542.458
4	0	17	140	40	20.4082	1600	416.493
1	1	18	160	61	23.8281	3721	567.78
1	1	18	150	44	19.5556	1936	382.42
1	1	18	163	64	24.0882	4096	580.242
1	1	18	165	58	21.3039	3364	453.858
1	1	18	157	51	20.6905	2601	428.097
1	1	18	180	80	24.6914	6400	609.663
2	1	18	170	48	16.609	2304	275.859
2	1	18	168	87	30.8248	7569	950.17
2	1	18	165	41	15.0597	1681	226.794
2	1	18	160	48	18.75	2304	351.562
3	1	18	162	42	16.0037	1764	256.117
3	1	18	170	59	20.4152	3481	416.781
3	1	18	154	55	23.1911	3025	537.827
3	1	18	160	64	25	4096	625
3	1	18	160	61	23.8281	3721	567.78
3	1	18	155	54	22.4766	2916	505.197
3	1	18	163	57	21.4536	3249	460.256
3	1	18	170	63	21.7993	3969	475.21
3	1	18	172	67	22.6474	4489	512.904
4	1	18	173	58	19.3792	3364	375.553
4	1	18	168	60	21.2585	3600	451.924
4	1	18	165	63	23.1405	3969	535.483
4	1	18	158	45	18.026	2025	324.935
4	1	18	163	62	23.3355	3844	544.544
1	0	18	165	68	24.977	4624	623.853
1	0	18	147	44	20.3619	1936	414.606
1	0	18	139	42	21.738	1764	472.541
1	0	18	134	35	19.4921	1225	379.942
1	0	18	149	53	23.8728	2809	569.911
1	0	18	167	65	23.3067	4225	543.201
1	0	18	168	65	23.03	4225	530.383
2	0	18	163	47	17.6898	2209	312.929
2	0	18	164	67	24.9108	4489	620.546
2	0	18	164	65	24.1672	4225	584.052
2	0	18	157	44	17.8506	1936	318.645
2	0	18	152	55	23.8054	3025	566.697
2	0	18	145	40	19.025	1600	361.949
2	0	18	145	42	19.9762	1764	399.049
3	0	18	155	45	18.7305	2025	350.831
3	0	18	158	57	22.8329	3249	521.34
3	0	18	142	47	23.3089	2209	543.303
3	0	18	144	35.5	17.12	1260.25	293.094
3	0	18	142	60.5	30.004	3660.25	900.238
3	0	18	168	63	22.3214	3969	498.246
3	0	18	162	47	17.9089	2209	320.727
3	0	18	163	62	23.3355	3844	544.544
3	0	18	165	48	17.6309	2304	310.847
4	0	18	165	55	20.202	3025	408.122
4	0	18	138	37	19.4287	1369	377.474
4	0	18	157	54	21.9076	2916	479.942
